# Supplementary material for: A genome-wide in situ hybridization map of RNA-binding proteins reveals anatomically restricted expression in the developing mouse brain
Source: BMC Dev Biol. 2005 Jul 20;5:14. doi: 10.1186/1471-213X-5-14 (PMC1199591; doi:10.1186/1471-213X-5-14)
Supplement: Additional File 1 — RNA-binding proteins identified in silico and profiled by in situ hybridization. List of annotated RNA-binding domains and the number of family members that were identified in silico and analyzed by in situ hybridization. [file 1471-213X-5-14-S1.xls]

## Sheet: Sheet1
Additional file 1. RNA-binding proteins identified in silico and profiled by in situ hybridization.
RNA Binding Domain	Identified in silico	Examined by in situ hybridization
RNA Recognition Motif	227	191
hnRNP K Homology Domain	42	30
Double-Stranded RNA-binding Domain	21	18
Zinc-knuckle	10	9
G-patch	9	8
PIWI	7	6
DEAD-box RNA Helicase	4	4
Tudor	2	2
Other RNA-interacting proteins	58	55
Total	380	323
