# Supplementary material for: A genome-wide in situ hybridization map of RNA-binding proteins reveals anatomically restricted expression in the developing mouse brain
Source: BMC Dev Biol. 2005 Jul 20;5:14. doi: 10.1186/1471-213X-5-14 (PMC1199591; doi:10.1186/1471-213X-5-14)
Supplement: Additional File 2 — List of 380 genes identified as putative RBPs in the mouse genome and analyzed in this study. Columns indicate LocusID, gene name, type of RBD, primer sequences used to isolate the target cDNA, the size of the cDNA fragment, the presence call by PCR from E13.5 and P0 brain cDNA, cloning status ('c' indicates cloned, 'u' indicates uncloned, 'small' indicates that the target gene had less than 400 bp of unique sequence, 'na' indicates that cloning was not attempted), the RNA polymerase used to generate the anti-sense riboprobe, the tissue from which the cDNA was isolated (if not from E13.5 or P0 mouse brain), and whether the gene was analyzed by in situ hybridization ('x' indicates yes). [file 1471-213X-5-14-S2.xls]

## Sheet: Sheet1
Additional file 2. List of 380 genes identified as putative RBPs in the mouse genome and analyzed in this study.
LocusLink ID	Updated Names	Domain	primer sense	primer antisense	Probe Size	RT-PCR E13.5 brain	RT-PCR P0 brain	RT-PCR (other adult tissue)	Cloning Status	polymerase	ISH Profiled?
18521	Pcbp2	KH	GGTTGCAAGATCAAGGAAATAAGA	AATCAAATCATTTGGAATGGTGAG	540	Present	Present		c	T7	x
59092	Pcbp4	KH	GGCCACGCCGTTCCCTTTGCATCA	GAATTTCTGCCGTTCAGCTTTCTT	540	Present	Present		c	Sp6	x
83675	Bicc1	KH	GAGGACAGGGGCGCAGATTCACTTTC	ACAGGAGTCAAGCCAGGTGGGGGA	720	Present	Present		c	T7	x
140486	Igf2bp1	KH	TGAGACAGCGGTGGTCAACGTCAC	TCCTGGAGCGATGAGATGGTGATC	600	Present	Present		c	T7	x
22668	cw17	KH	CGATGGAACCAAGACACAATGGAG	CCGAATCATGATCTTGGCGTTGCA	480	Absent	Present		c	Sp6	x
14265	Fmr1	KH	GTAAAAGATGTCCATGAAGATTCT	AGCACCATGAGTACCAATAGCTAAACC	660	Absent	Present		c	T7	x
14359	Fxr1	KH	ACCTAGAGAAGACGGAATGGTTCC	TTGCCTAGCCCATTCTCATTAACTG	660	Present	Present		c	T7	x
23879	Fxr2	KH	TCTGGTGTGGTGAGGGTTCGTGTGG	GTAAGGATTGCTGTCTGGATCCTTTAG	600	Present	Present		c	Sp6	x
15387	Hnrpk	KH	TGATTCATCAGAGTCTGGCAGGAGG	CATATCCAGAACCACCCTGTGGTTC	660	Present	Present		c	Sp6	x
140488	Igf2bp3	KH	CAGCAAAATCCCTCGCCACAGCTC	AAGATTCATGGAAGCAATATCATTTTC	600	Present	Present		c	Sp6	x
20218	Khdrbs1	KH	CATGAAGCTGAAAGAACGCGTGCTG	GATGGAGCCTCTCACTGGGGTTCC	540	Present	Present		c	T7	x
19317	Qk	KH	ATGGAAACGAAGGAGAAGCCGAAGC	GGGCAGTTGCTGCAAGAGAAAAGG	660	Present	Present		c	Sp6	x
170771	Khdrbs2	KH	GTGGGGAAATTGCTTGGACCAAG	TCATAAGCATCATGAGCTGGAGGTGG	600	Present	Present		c	T7	x
13992	Khdrbs3	KH	GCTCATTGAAGTGTTCGCACCCC	GGAGCCTTATGTCTTGAGTTAGTC	600	Present	Present		c	Sp6	x
69090	Ascc1	KH	TTAACATTCCGAAGCATGGGCATG	ATTTGCCATCTGCTGTGTAGAGATTG	660	Present	Present		c	Sp6	x
72634	Tdrkh	KH	AAACACCCCATATTTTGAGCAACTC	GCTCCTCTTCATTACATACTTTCAAAC	540	Absent	Present		c	Sp6	x
21681	Refbp1	RRM	CTGGACTTCGGAGTGTCAGATGC	CCTTGCATTGTAAGCATCCAGC	420	Present	Present		c	T7	x
75388	Boll	RRM	TGTTAATGACAGAGCTGGAGTGTC	GCAATGGCACTTGAAGCATAAAC	600	Present	Absent		c	T7	x
108013	Brunol4	RRM	ATGGCTGCCTTCGCTGCCGCCCA	GCCTATCTGGAAGCCGTTCATGG	540	Present	Present		c	T7	x
56381	Mint	RRM	ATCAGCCAGATCCCTCCAGC	TGGTGTAGGC CCAGTAGGGC G	600	Present	Absent		c	T7	x
12877	Cpeb	RRM	CTCCCAAAGGTAATATGCCTAAAGG	GGCGTAGGCCTTCCATGCTGTGTC	600	Present	Present		c	Sp6	x
94230	Cpsf1	RRM	GCAGACGTCATGAAGAGCATCTCAC	GGTACCTATCTTCTTGGCCAGCTC	660	Absent	Absent	adult brain	c	Sp6	x
13046	Cugbp1	RRM	ACCAATGCTCTCACTACATCCAGC	CTTCGAACGTTTGAGCTGCACTTTAAG	600	Present	Present		c	T7	x
13164	Daz1	RRM	TTATAATGACGTGGATGTGCAGAAG	CTTCTGAAGTGATGTACTCTTTTATCC	600	Present	Present		c	Sp6	x
15569	Elavl2	RRM	TGAGGCAGAAGAAGCTATCAAA	TTTGTTGTATAGTTTTCATATAT	540	Present	Present		c	T7	x
15571	Elavl3	RRM	CCCAGTACGGCCGAATCATCACTTC	TGAGGCTGGCGATAGCCATGGCAG	600	Present	Present		c	Sp6	x
15572	Elavl4	RRM	TGTGAAGTTTGCCAACAACCCCAG	CTGTCTCCCAGGCGATAGCCATTG	480	Present	Present		c	Sp6	x
14007	Cugbp2	RRM	GACAAAGAGAAAAGGCGCCTCCAG	TGCCTGCAGCACTCTGCTGTTGC	600	Present	Present		c	Sp6	x
14030	Ewsh	RRM	AGGAAGCAAACTTAAAGTGTCTC	TAGGGCCGGTCTCTGCGTTCCTG	660	Present	Present		c	Sp6	x
14105	Nssr	RRM	TGGATTTTTGGGGAAAGTTGAG	TGTTTTAAAGGTTGTACACAATATTTG	660	Present	Present		c	T7	x
27041	G3bp1	RRM	GTGAGGCTGGTGAACCAGGAGATG	ATAGACTATTCCGAGACACCAAAC	540	Present	Present		c	Sp6	x
23881	G3bp2	RRM	GGGCTTCAGTGACCAGTAAAAACC	TCATTCCACCACCCACAATTCCAC	600	Present	Present		c	Sp6	x
56393	Nsap11	RRM	CCAGATGAGGCAAAGATTAAGGC	TCCCCAGACTTTGACTTTACCAC	600	Present	Present		c	Sp6	x
15384	Hnrpa/b	RRM	GACGCGGGAAAAATGTTCGTTGG	GTAGCCCTGATTCCAACTCTGAC	600	Absent	Present		c	Sp6	x
15382	Hnrpa1	RRM	GAAGATTCTCAGCGACCAGGTGC	ACTGCTGCTGCTGGAACCGCCATAG	660	Present	Present		c	Sp6	x
15381	Hnrpc	RRM	CAGAGCCAAAAGTGAACCGAGG	CGCTGTCTCTGTCGTCTTCTCC	600	Present	Present		c	Sp6	x
59013	Hnrph1	RRM	AATAGCTGAAAAGGCTCTAAAG	GAATTCAAGAAGAGCTCTACATA	600	Present	Present		c	Sp6	x
56258	Hnrph2	RRM	GAACTTGAATCTGAAGATGAAGTG	ACCATCTCCATATCTATGATCAG	660	Present	Present		c	Sp6	x
74326	Hnrpr	RRM	ACCCGATGACAAAAAGAAGAATCG	AGGGTAGCCATATCCACCTCTC	540	Present	Present		c	Sp6	x
19383	Raly	RRM	TGGCTGGACAGACCCTGGACATC	CCTCGCTATGTGTTAGCAGTCCC	600	Present	Present		c	Sp6	x
50926	Hnrpdl	RRM	GGATTGAGCCCAGATACTTCAG	CTGGTAATTGTTCTGGTGATTGC	540	Present	Present		c	T7	x
20823	Ssb	RRM	AATTCAACAGGCTAAACCGGCTG	AGAGAATTATTCCCTCTTTTGC	660	Present	Present		c	T7	x
17876	Myef2	RRM	GACAAATCTGTCCCTCATGAAGAC	TCTGGTTGCCTTTGGAGCCTAATC	600	Present	Present		c	T7	x
19653	Rbm4	RRM	ACGGGCATGACAGTGAGTTGTCC	CTCAACAAGG TCACTCCCAA ATC	480	Present	Present		c	Sp6	x
76626	Msi2h	RRM	TCCAGGGGTTTCGGCTTCGTCAC	GAGGACTGGGGCGCTCGGGAG	660	Present	Present		c	Sp6	x
56878	Rbms1	RRM	AAGACCCCACCAGGAGTTTCTGC	TCACAGTTACTTATTGGGTGG	600	Present	Present		c	Sp6	x
53621	Cnot4	RRM	CAGACAATTTTCGCCACCCCAAC	GGTGTCAGGC CACAGTAGTG TGG	660	Present	Present		c	Sp6	x
18139	Np220	RRM	GAAGAAGAGCTCAATATGGAAGAAATG	TTGTGTAACAGTTTCACTTCCTGGAC	600	Absent	Absent	adult brain	c	Sp6	x
56403	Nsap1	RRM	TGGTCCACCTCATATGCCTCCCC	TAACTTGCACTGCAGAGAAAATTG	600	Absent	Present		c	Sp6	x
17975	Ncl	RRM	AAACCTAAAGGGTATGCATTTATAG	CTATTCAAACTTCGTCTTCTTTCC	564	Present	Present		c	T7	x
18459	Pabpc2	RRM	TCCTCCCCGGAAGAAGCCAC	AGCAGTCCAAGGTTCCTGACC	600	Present	Present		c	T7	x
170715	Pabpc4l	RRM	AAGCCTCTGTACGTCGCCCTGG	AGGCTGGGGGGCCTGCAGCGG	600	Present	Present		c	Sp6	x
16589	Kist	KH	GCCTGGGCAGCGGCTCGTCGGC	AGCAGTTCTG CAGCTCTGCT TC	540	Present	Present		c	T7	x
233908	Fus	RRM	AGGGAAACTGGCAAGTTGAAGG	AATATGGCCTCTCCCTGCGATCC	597	Present	Absent		c	T7	x
54196	Pabpn1	RRM	CTGCCGGAGCCCGAGCCCGAAGA	GGAGCGCGGGAAACCCCGGTCTG	600	Present	Present		c	Sp6	x
170826	Pparg1b	RRM	GGTGCTGCGGTCCTGGGAGCC	ATCTCACCGAACACCTCAAAGCG	660	Present	Present		c	Sp6	x
56195	Ptbp2	RRM	CTGCAGCATTTGCCAAGGAGAC	CTCTTTGAAAAAACTTAAATGCT	600	Absent	Absent	Proc Natl Acad Sci U S A. 2000 Jun 6; 97(12): 6350-5 plasmid template)	c	Sp6	x
19205	Ptbp1	RRM	CTGGCCTTGGCAGCGTCCGCTGC	TGCCATCTGCACAAGTGCGTTCTC	660	Present	Present		c	T7	x
71514	Sfpq	RRM	CGGAGGCCTGGAGAAAAAACTTAC	TGTGCCATGCTGAGCAAAACGAG	600	Present	Absent		c	T7	x
19657	Rbmy1a1	RRM	GGACGAGAACCACATCGAAGAG	TATCTGCTTTCTCCACGACCTC	600	Present	Present		c	Sp6	x
236732	Rbm10	RRM	GGAGCGCTAGCTGAAAGACAGC	ACCCAGGCCAGAACCTCGAACTC	600	Present	Present		c	Sp6	x
19652	Rbm3	RRM	GGATGGGCGCCAAATCCGAGTTG	ACATTCAGAAATCACTTTCTGG	660	Present	Present		c	Sp6	x
19654	Rbm6	RRM	GGACCTCCCTTTGCAAATGT	AGATACATCT CTGTTCCTAA AATC	480	Present	Absent		c	Sp6	x
19655	Rbmx	RRM	TACGGAGGCCCGCCACGAAGGG	GCTTCTGCCTCCCCCTCTATCAG	600	Present	Present		c	Sp6	x
66704	4921506I22Rik	RRM	CCACTACGTCGGAATGCGGCTG	GAAGACTAGC TTCAATGCTA AG	600	Present	Present		c	Sp6	x
17690	Msi1h	RRM	AGGGGTTTCGGCTTCGTCACTTTC	GGGGAGGACTGGGGCGCTCGGG	600	Absent	Present		c	Sp6	x
19663	Rbpms	RRM	GAACACCCCGAGCGAAGCCAACC	GATTGCAGCCGCCATCACACACC	600	Present	Present		c	Sp6	x
19826	Rnps1	RRM	AAGTGCACATTGGGAGGCTCACC	ACCAACAGTAGCTCTACAAGCC	600	Present	Present		c	T7	x
53890	Sart3	RRM	AGAAGTCAGCCCAGCAGGCCCTG	CAAAATCAGCATTGGACATCTTAG	600	Present	Present		c	T7	x
56516	Rbms2	RRM	CAGCTGAGCAAAACCAACCGGTA	AGGCCATACTGCCCATGTCTCCG	600	Present	Present		c	T7	x
56190	Rnpc1	RRM	GCACGGCTCACGGAAGGACACC	GTGGTGCCTGCAGGTGCAGCAGC	600	Present	Present		c	T7	x
20381	Sfrs10	RRM	CTCCGCCCGCCACCCGATGTGG	TGGACCGCGACCTAGACTTGGAC	600	Present	Present		c	T7	x
20382	Sfrs2	RRM	GTGGAGGGCATGACCTCCCTCAAG	TGGGCTCTTGGACCGCGACCTAG	600	Present	Present		c	T7	x
20462	Silg41	RRM	CAGGTCTGAATCTAGGTCTAGATC	GCTCTCCATCCACCTCCTCCACC	600	Present	Present		c	Sp6	x
53607	Snrpa	RRM	ACAAGCCCATGCGCATCCAGTAC	CAAAAGAGATCTTCATAGCATT	600	Present	Present		c	Sp6	x
22183	U2af1-rs1	RRM	GGCCATACCGGCCCGGCCG	CTCTTCCCGGATCTCGCGATAATC	660	Present	Present		c	Sp6	x
22184	U2af1-rs2	RRM	CTAGACTTCTATTATGATGTCC	TGGCTCCCAGGGGCCCGGACTG	600	Absent	Present		c	T7	x
20975	Synj2	RRM	TTTCAGAAAGGCACTCTGCGG	CGTGAGCTCA GCCGTCCCCA GG	600	Present	Present		c	T7	x
21841	Tia1	RRM	GAAAATGCCATTCAGCAGATGG	GCTCCATGGCTGGCCATACACTC	540	Present	Present		c	Sp6	x
21843	Tial1	RRM	AGAAGATATCAAATCAGCATTT	ATATACTGTCCATACTGTTGTGGG	600	Present	Present	gut	c	Sp6	x
71973	Rbpms2	RRM	TCGGGGGCGCACGGCTCGCCG	ACAAGACTGAGGAGCTAACAG	600	Present	Present		c	Sp6	x
72397	3000004N20Rik	RRM	CTCAGGAGCACTTCAGGAGATCC	CTTTAACTGCAGCTAGAGCTTCA	600	Present	Present		c	Sp6	x
66660	5730555F13Rik	RRM	TTGAAGAAAGGGCCCTCGTCTA	CTCTGAAGTCTGCCCACTTGGA	600	Present	Absent		c	T7	x
72692	2810036L13Rik	RRM	CTCCGTTGTAATGGTTAGTGG	AGCTTCAACGTATAGGGGTTG	600	Present	Present		c	T7	x
67958	2610101N10Rik	RRM	CTCAAGACCTCTTCTAGAAAAC	GTGCTGGGATCTCCTACATCATG	600	Present	Present		c	Sp6	x
67418	Ppil4	RRM	GGGGCAGGTGTCTTAGTGGTTAA	TAATTGTTCCTTTGTAGGCTCG	600	Present	Present		c	T7	x
74111	Rbm19	RRM	CTGGCCAGCCAGGCTCCTGCAGC	ATCTTTGGGA ACCTGGTGTG GG	660	Present	Present		c	Sp6	x
60365	Rbm8	RRM	GGAAGGGCCGCGGCTTTGGCTCC	TTTCTAAAACTCAAAAGCAATGC	600	Present	Present		c	T7	x
77172	8030431D03Rik	RRM	GAATGTAGTACTATTGTCTGC	CCAGCACACACCTCCCAGAC	600	Absent	Absent	adult brain	c	Sp6	x
66810	Rbm22	RRM	GACTCTGGGATCAAGCTAGAACC	TTGGTCACTCCAGTTCACCCATG	600	Present	Present		c	T7	x
53610	Nono	RRM	GAGGAAACTATTTGAGAAATATGG	TCCCAAAGGTGTCCCGACTCCCC	600	Present	Absent		c	T7	x
67996	Sfrs6	RRM	CCGGGGCCCGCGCCGCGACCGCG	CCATACTTATCCTTAGACCTGC	600	Present	Present		c	Sp6	x
108014	Sfrs9	RRM	GATGTCTGTTATGCAGACGTACAG	CACACCTTCT CTCTGCAGCC TAAC	480	Present	Present		c	Sp6	x
67543	4932702K14Rik	RRM	CTAATCAGACTACTCAGCAAGG	TGACTGCTTTCTGTGAAGTCTC	600	Present	Absent		c	Sp6	x
108121	U2af1	RRM	ACCCTCAAAACTCTTCCCAGTC	ACAACACTGTCTAGCAGACAC	600	Present	Present		c	T7	x
76572	1700012H05Rik	RRM	GGGGACGAGACGGCTACGGG	TCGCTCCAGGCGGCTTCCCAC	600	Absent	Absent	adult brain	c	Sp6	x
56275	Rbm14	RRM	GACGTGGTAAAAGACTACGCG	GACTCCACCATATGGGCCAAGC	600	Present	Present		c	Sp6	x
20639	Snrpb2	RRM	TGGTACCGGGGAGACATGACATTG	TTTACTATTA ACATGCTGCT CAC	480	Present	Present		c	Sp6	x
68272	Rbm28	RRM	GGTGACAGAGAAAGGGAGTAAGG	CACTATCTTCTACTTGTTCTTCC	600	Present	Absent		c	Sp6	x
18458	Pabpc1	RRM	CAACTAAGACCAAGTCCTCGC	ACTGTTCACTGCTTTCTGGGC	600	Present	Present		c	Sp6	x
20637	Snrp70	RRM	TCCTTAGAAGGCAGCTGTGATG	AAGGGAGCCTCTGAATGTCAG	600	Present	Present		c	T7	x
76167	6330548G22Rik	RRM	TGACCAGCACGAGATATTCGTGG	CAACTCCCAAGTGCTGGGTTGAC	600	Present	Present		c	Sp6	x
68280	C330027G06Rik	RRM	GCTGGATTGAGAGAGTATTTGGG	AGAATTCTAAGTCTCTGCTCTCC	600	Present	Present		c	T7	x
66645	Pspc1	RRM	AAGCAGCTAGACATGAACACCAG	CTCTACCAAAGCCGCCAGGACC	600	Present	Present		c	Sp6	x
67889	Rbm18	RRM	ATGGAAACAGAAACCAAAACTC	TTCTGCTGCTCTGGTAATTCACG	600	Present	Present		c	Sp6	x
76936	Hnrpm	RRM	CCAGACCATGGAGCGCATTGG	AACTTGTCCTTTAGCATCTTCC	600	Present	Present		c	T7	x
69207	2610019N13Rik	RRM	GGGAGGCAGCCCGCGCCATGAGCA	CTACATGATTCAATTTGGGATCAA	600	Present	Present		c	Sp6	x
72152	2610020H08Rik	RRM	ATCCTTACCAAGTATACTGGTTTC	TAAAACACTC ATATGTGCAG CTTC	600	Present	Present		c	Sp6	x
75710	Rbm12	RRM	GTCTAGGGCAAGCATTGGTTC	AGTGGTGGCCCAAAGGCATTGG	655	Present	Present		c	T7	x
66599	Rad52b	RRM	CAGAGAGCCC AGAAGGCTTG CG	CTTCCTCCTCCAGGCTGAAATC	600	Present	Present		c	Sp6	x
70221	2610015J01Rik	RRM	ATGTCTTTCC CCCCTCATTT G	CTTTGTTTCTTCATCTAAGGC	600	Absent	Present		c	Sp6	x
70930	Nol8	RRM	GGGAATTGGAAGGAGGCAATG	CTTGTACTTTTATACAGTCATTAG	660	Present	Absent		c	Sp6	x
27632	Rdbp	RRM	GATCGGCTTCGGGAACTGGGAC	ATTGAGCTCA GCAACAGCCT G	540	Present	Present		c	T7	x
233835	Tnrc6	RRM	GAACACGTCGTTGGATCAGAAC	GTATATCTGGCATCAGAATTTC	660	Present	Present		c	Sp6	x
170791	Rnpc2	RRM	CCAATCATAGTTCAGGCATCAC	AAGAGGTTGAACAGACGCAGCT	660	Present	Present		c	Sp6	x
56215	Acin1	RRM	CCATCCTGAGCCAGAGCAACAG	TGGCCCTCTGCGGGTACTACC	660	Present	Present		c	Sp6	x
241490	Drbp1	RRM	AAAGGCTTGGGCTACGTGCGC	GACCTCGATCAGGTTCCCAAAAC	660	Present	Present		c	Sp6	x
56009	Refbp2	RRM	AGATGGACATGTCTTTGGACG	GCTGGTGTCCCTCCTTGCATTG	642	Present	Present		c	Sp6	x
57317	Sfrs4	RRM	AGAGGGTGAGAGCGAGGCCCCC	GCTGGTGTCCCTCCTTGCATTG	660	Present	Present		c	Sp6	x
19017	Ppargc1	RRM	TGCAGGCCTAACTCCTCCCAC	AATAGGCCATCCATGGCTAGTCC	660	Present	Present		c	T7	x
319586	4930565A21Rik	RRM	AAGGACCTGGACGCCATCAAGC	GTGCTGGGGCCACTCACAGCC	650	Present	Present		c	T7	x
22185	U2af2	RRM	ATGGTCTGGCTGTGACCCCAAC	GGAGGCTCACCAGCGTGGCATTC	660	Present	Present		c	Sp6	x
58862	A2bp1	RRM	AATGCGACAGCACGCGTGATG	GTTTGTTTGTTTAATGGTTTTATC	653	Present	Present		c	T7	x
56031	Ppie	RRM	TTGGCCAAGCCAATGAGAATTAAAG	AGCCTCGATCTGCCGCAAGAC	600	Present	Present		c	T7	x
12696	Cirbp	RRM	CAGCTTCGACACCAACGAGCAG	TACTCGTTGTGTGTAGCATAAC	480	Present	Present		c	Sp6	x
XM_355334	LOC381370	RRM	TGTCGTCTGA AGAAGGGAAA CTC	GTCATAATTGTCTCTGTAATTTCCTCCT	457	Present	Present		c	Sp6	x
225307	LOC225307	RRM	TGTCTAAGTCCGAGTCTCCCAAG	AGCCATCTCTTGCTTCGACAG	560	Present	Present		c	Sp6	x
66369	2310016K04Rik	dsRM	CGGTGCAGTA TGATAACCAC TAC	GTAGTGCTGGCTCCTGAACTC	600	Present	Present		c	T7	x
29819	Stau2	dsRM	AGTCTTCAGGATCCGCTCGACAAG	ACTTACAATGTTAATGGCATGG	600	Present	Present		c	T7	x
20853	Stau1	dsRM	AGTGGGTACCAATAAGAAGGTGG	GAGGCGGCTGTGAGGAGCAGTTG	600	Present	Present		c	T7	x
21357	Tarbp2	dsRM	GCCTGAGTGGGCTCTGCCAGTGC	AGCAGGGTTT TGGAAGCCAA AG	420	Present	Present		c	Sp6	x
23992	Prkra	dsRM	TTGGATTCGAGGGGCGTCCAAG	TATTCCCTCTTATGAGCCGGTCC	600	Present	Present		c	T7	x
16201	Ilf3	dsRM	CAGCAGAAAGCCTCCTACAGCTC	GCAACGTGGACGGGTGGGCAC	600	Present	Present		c	Sp6	x
20744	Spnr	dsRM	TGGAGATGGACCCTCTTCCGTC	TTTGCCACTTGCTGTGAGGTAG	600	Present	Present		c	Sp6	x
110532	Adarb1	dsRM	AAACTCCATGCTGCTGAGAAGG	CCAATACCTGTGGCAAATGCAAC	600	Present	Present		c	Sp6	x
94191	Adar3	dsRM	AGTCCAGACGTGGGATGGCATCC	CTCACCCGGGTGCCAAGACCGGC	600	Present	Present		c	Sp6	x
56417	Adar	dsRM	CCTGTGGAGTCCAGTGATATTG	CCAATTCCCATAGCCCATGTC	600	Present	Present		c	Sp6	x
19106	Prkr	dsRM	GTCCTGCAGACAGACAGACAGA	GGACCATCTTCTGGGTATATGAC	660	Present	Present		c	T7	x
21744	Tenr	dsRM	GGGCGCAAAGGACAGCGTCGGGGG	TCAGGTGTAACAACAGGTTCTG	600	Present	Absent		c	T7	x
69163	Mrlp44	dsRM	GTGGAGCAGTTGACCCTCAGTGCA	CACTTGTCTAGTTCTAGGGCCCA	600	Present	Absent		c	Sp6	x
13211	Ddx9	dsRM	AAGCCTGGGATGATGCTAGGAT	CAACCAAATATTATCAGCCAAT	500	Present	Present		c	Sp6	x
72831	Dhx30	dsRM	TGGCACAGCGGGTCAGCCATG	GTTGGAATATGGCCTTCTGGTCC	600	Present	Present		c	T7	x
230780	2810055E05Rik	other, S1	AAGCACAAGGAATGAGGATGGAAC	CACATTTCCATTTATGCCAGG	600	Present	Present		c	T7	x
18572	Pdcd11	other, S1	CCGCCAAGGAACATGTGGATG	TTTACTCTGA CAAGATGAGG AAC	540	Present	Present		c	Sp6	x
20926	Supt6h	other, S1	CAGCAGTAAAGGTGAAAACCATC	GCAAGGCATTCACAGCCCGTG	600	Present	Present		c	Sp6	x
66614	2610029K21Rik	G-patch	AGAGCAGCTGCTGAAGCATGG	AAGGCTCACTGTCAGTCAGTGG	600	Present	Present		c	Sp6	x
66549	2010009L17Rik	G-patch	AGTGGGCTCAAGGTGACAGGC	AATGTTTGAAGCCTTGGCCTAG	600	Present	Present		c	Sp6	x
72400	Pinx1	G-patch	TTCAGAGACCCCTGTTGAAAG	AGACATGATCTGGAACATTC	600	Present	Present		c	T7	x
74157	1300018I05Rik	G-patch	GGAGAAGATTTTTGTCAGGCTA	ACTCCAGTTCTCAGACAGCAGAG	600	Present	Present		c	T7	x
54723	Tfip11	G-patch	ACCTGGGCTGGAAGTCTATGTTC	ACAGGCCGACTGGGGACACTG	600	Present	Present		c	Sp6	x
P11365	Retrovirus-related gag	other	ATATTGATGTTCATGGCCATAC	GAGTTATTTGTCATAATACATC	600	Absent	Absent	adult brain	c	Sp6	x
83486	Rbm5	G-patch	AAAGATTTGGTCCTTCCAGATGG	TGGTTCGAGCTAGCCTCTGCAG	600	Present	Present		c	T7	x
81845	Bat4	G-patch	AAGAAGAGAAGAAGAGTGAC	AGCCACCTCTCAGCAGTAGCCTG	600	Present	Present		c	T7	x
67471	Gpatc1	G-patch	AGTGACAAGCAGTCGGCTGTG	TTAAGGCTGGCCTCCTCAGTG	600	Present	Present		c	T7	x
80912	Pum1	other, PUF	ACACTCGGCCCAGCTGTGGTC	GGCAGGCTGTGCAGAGCCCTG	660	Present	Present		c	T7	x
15469	Hrmt1l2	other, arginine N-methyltransferase	CCGTGCTGCACGCTCGGGACAA	TGGCACCTCCTCAGCGCATCCGG	587	Absent	Present	gut	c	Sp6	x
15468	Hrmt1l1	other, arginine N-methyltransferase	GTGTCTGAGTGGATGGGGACCTG	GCCCGTCTCCAACTCTGTTGAGA	500	Absent	Absent	adult brain	c	Sp6	x
71974	Hrmt1l3	other, arginine N-methyltransferase	GGAAAAAGATGAGTACCTGAAG	AGAAGAAAATAGCCCATCCAC	660	Present	Present		c	T7	x
381813	LOC381813	other, arginine N-methyltransferase	ATCTTTGCCAGGGACAAGTGG	CAGCTGTCCCTTAAAATCCAAG	600	Present	Present		c	Sp6	x
99890	Hrmtl16	other, arginine N-methyltransferase	GACCAAATGGCTGAAGGAGGGCGG	TCCATGGCAAAGTCTTTGGTC	565	Present	Present		c	Sp6	x
57746	Piwil2	Piwi	GACGAGCAGCCAGTAGTATAG	GCAGGAAGAGACCCCCGTCTG	660	Present	Present		c	T7	x
215547	Eif2c4	Piwi	AAGGAGCATCAGCTTTTGAAAG	TTGTATGGGCAGGTGACACAATC	640	Present	Absent		c	Sp6	x
383923	LOC383923	Piwi	CTCATTCAGTTCTACAAGTCC	GTGGACCTGGACCGCCTTGGC	600	Present	Present		c	Sp6	x
214150	Eif2c3	Piwi	TCGACTTTTATCTCTGTAGCCATG	CT GACCTCTACA TAGTACTGGC	472	Present	Present		c	T7	x
XM_144025	LOC215034	Piwi	AGGGGATCAAGAGCAGCATCTC	GCCTGTGGGAATTATGTCTTTATAAC	600	Present	Present		c	Sp6	x
21975	Top3a	Zinc Knuckle	TCAGTACTTAGGAGAAAGAACAG	TCAGCCCACA GGAAGAAGTT GC	660	Present	Present		c	Sp6	x
170676	Peg10	Zinc Knuckle	GACATGCTGGGTCCTTTCATG	GCGTCTCTCCTTTTCTTCCTTG	586	Present	Present		c	Sp6	x
67288	3110031B13Rik	Zinc Knuckle	AGTGGCCGGGTGGGAGAGATC	GCGGAGTCCTCTTCAGTGGCAC	421	Present	Present		c	Sp6	x
12785	Cnbp	other, arginine N-methyltransferase	TCTGGCTCGTGACTGTGACCAC	GCTAAGAATTAAAGTTATTTAT	590	Absent	Absent	adult brain	c	Sp6	x
352945	BC005685	other	AATTGGCGGTTAAGACCATGGG	CATATGCCATACCCTGAACAAC	665	Absent	Present		c	Sp6	x
75064	Cnbp2	Zinc Knuckle	TGCTACACTTGTGGTGAATTTG	CACTTTTATTTGCTCTAAAAG	654	Absent	Present		c	T7	x
67966	Zcchc10	Zinc Knuckle	CAATAAGCAACATGTAAGATG	CTGGATTTTATTTAACACTTC	599	Absent	Present		c	T7	x
67197	2700088M22Rik	RRM	GGCTTGGCGCCAAGTAAAAGC	CACTAAGTTCTTCTTCATCAC	640	Present	Present		c	Sp6	x
66995	1500031H04Rik	Zinc Knuckle	AAGCACCCTGCAGGCACAGGG	GGTACTTGCGCTTTCTGGTTC	628	Present	Present		c	Sp6	x
28027	Zcchc7	Zinc Knuckle	GTTTAACCAGACGTTTCCAAC	CTCGGCTTAGGCTTCTTCTTC	527	Present	Present		c	Sp6	x
78796	Zcchc4	Zinc Knuckle	AAAATGCCAGCCTCCTCTATC	GAAAATCCAGAAAATGGGCAG	558	Present	Present		c	Sp6	x
72693	Zcchc12	Zinc Knuckle	GGGCGATGAAACTGGTCTTTG	GATTGTTCTTTCTCCCAGCAC	648	Present	Present		c	Sp6	x
71701	Pnpt1	KH	TGGCGGCCTGCAGGCTGTGC	AAGTGCTAGAAGACATTTCTC	639	Present	Present	gut	c	T7	x
19817	Rn7sk	other	TTTAAACTTAGAACGAAGCGAG	TTTAAACGAAAATTAAATTGCAG	523	Absent	Present		c	T7	x
XM_131991	2610524B01Rik	other, PHD	AGAGATACCAATACCGTCAGGA	CTGGGTCACTGTGCCGGATCT	401	Present	Present		c	Sp6	x
20024	Rpo2tc1	other, transcription	CGAGCGAGGCAGAGGTTTTTG	TTGACAATTAGCTTCACTTAG	595	Present	Present		c	Sp6	x
59035	Carm1	other, arginine N-methyltransferase	CTGGAGCGCTCTGTGTTCAGTG	TTTGGCCATCAGGATCCGGATG	660	Present	Present		c	Sp6	x
26754	Cops5	other, CSN5 domain	ATAGAAAATGCAAAACAGGTTG	CAACGTTAATCTGATTAAACAG	640	Present	Present		c	T7	x
19018	Scand1	other, LR	CGCAGCCCAGCCAGGACCCCCAAA	GATGCGCACGTCCGCGCGGCGCC	429	Absent	Absent	lung	c	Sp6	x
116940	Ncoa6ip	other, THUMP	AACTCTCCCCATGCAGAAACAG	CTGTTCTATTTCCACTTGTCC	660	Present	Present		c	T7	x
17979	Ncoa3	other, PAS	AATGTCAGTGCTTTCCCTGGG	CAGACCTGTGGCATCTGTGTTG	660	Present	Present		c	Sp6	x
218298	LOC218298	other, SKIP	AAGGTCATTTATAGCAAATACAC	CTCTACTTGGGCTCGCGTTTCCA	640	Present	Present	gut	c	Sp6	x
56463	Al033314	Tudor	GCAGCTGCCACACAACCAGATG	ACCATTCGGGTGGAGGATGGTAC	660	Present	Present		c	Sp6	x
71981	2410004F06Rik	Tudor	GGGACAGTGCAGCCATCCAGTAC	AGTGTGCCCAGCTTCACCTTC	660	Present	Present		c	T7	x
14911	Gtrosa26as	other, THUMP	ACTCAAGAAACTACCAGAGAG	TTCTTTGATGGCTGGATTTTC	579	Present	Present		c	Sp6	x
68927	Ptcd2	other, PPR	CGAGCTGGACCTGGAGGACTCTGC	CACGTGCAGCTTCCCATAGACC	476	Present	Present		c	T7	x
71799	Ptcd1	other, PPR	GATCAAACCAAGTAGGCATGG	TTTTTCCTTATCAGCGTGTTG	650	Present	Present		c	T7	x
11640	Akap1	KH	AGCCCTTCAGCAACGGGGTGCTG	GGCAGCATGAGCCAAGACGTCAT	600	Present	Present		c	Sp6	x
70724	Sfrs1	RRM	GGCTACGACTACGACGGCTACCGG	GATTGTACTGAGATAAGGAAAACTGT	600	Absent	Absent	gut	c	Sp6	x
11991	Hnrpd	RRM	TAGCTGGGACACCACAAAGAAAGAT	GTTTGTAGCTATTTTGATGTCC	350	Present	Present		c	Sp6	x
20658	Son	dsRM	GAGAAGTTTTAGCATTTCCCCCAG	TGCAGTACACTCTTGGCGATCAGT	600	Present	Present		c	Sp6	x
239528	Eif2c2	Piwi	ATGACAGAGGTGACTGAGTGGGTT	TCAGGGATGCTGCACATGCACG	435	Present	Present		c	Sp6	x
70248	Dazap1	RRM	GCGCGGGCGCCGACGAAATCGGGA	TGGCTCCTGGCTGTCCTGGAGCT	600	Present	Present		c	Sp6	x
11499	Adam5	other, Zn dependent metaloproteinase domain	GTGCAAACTGGAGTACAATGCTG	AGTCACATTC ATCTACCGACTTTC	500	Present	Present		c	Sp6	x
12828	Col4a3	RRM	ATTTACAGATTTGTTCCTTTGTT	CGTGGGTGCAGAGTCCAGAAGTGG	600	Present	Present	kidney	c	Sp6	x
15388	Hnrpl	RRM	CACGCTGACAGCCCTGTGCTC	AGTTCATCGC AGATCTCAAA G	420	Present	Present		c	Sp6	x
15547	Htf9c	RRM	GAGACATATACAGGCCACTGGAA	TACAAGTTGATGGGAAGACAGTC	600	Present	Present		c	T7	x
19656	Rbmxrt	RRM	TCTACAAAAGATAGCTATTCAAGC	TTGTTTCTAATATCTGCTTCTGC	540	Present	Present		c	Sp6	x
20017	Rpo1-2	RRM	GGTGATGCAGAAGCTGGACGATGA	CCACTATACAGTCTCTCGGTGCC	540	Present	Present	liver	c	Sp6	x
22034	Traf6	RRM	TAATACACACATTATTGAGGATT	GCTTCCATTTCGGCAACCTTGT	540	Absent	Present		c	T7	x
27979	Eif3s9	RRM	GTCACAAATTTTGAAATATTCCG	GTATTGCCGGAAGTCCTCCATCA	660	Present	Present		c	T7	x
28036	D3Wsu161c	RRM	GTCCTTTCTGGGGATCATGAGC	TGTTCAAAACACATTTATTTATG	422	Present	Present		c	Sp6	x
53791	Tlr5	RRM	CCACTGAGAGGCTCCTGCTCAGC	TGAAGTTCCTTGTGATGTCCACC	600	Absent	Present		c	T7	x
66055	0610009D07Rik	RRM	CGATCAGGTTTAGAAATATCCAG	TTCACATAAGTCATTCTAGTTCT	540	Present	Present		c	Sp6	x
67557	5430431G03Rik	RRM	TCCTCACTAATAGCTAGCATGAC	AAGCTGCCTG TTCAGCGAGA CTC	600	Absent	Present		c	T7	x
67920	2600016B03Rik	RRM	ATGCGGCGAGCTGAGCTGCCGGC	TCTCTAGGGCCTTGTCGAAGGCA	600	Present	Present		c	Sp6	x
69597	Afg3l2	RRM	TCCAGACAGCAAGCAGCAGGCGT	AGAAAGTTTAACTTACTACAAA	540	Present	Present		c	Sp6	x
69865	1810073H04Rik	RRM	GAGGTTGCCTGGGTCCGGACCGG	GAGTTTTTCCTGGTGTAAAGGTC	540	Present	Present		c	Sp6	x
70044	Rbm21	RRM	GCTGTAGAAGGGTCTCAGGGTGA	TTGAGGAGATTTTTAAGTGCTTG	390	Present	Present		c	Sp6	x
71684	0610033I05Rik	RRM	TAGGAATGAGTTTGGAGAGAAGC	CCTTGAAGAT GATATACGCA ACTC	500	Present	Present		c	Sp6	x
71787	1110007F05Rik	RRM	GGGAAACAGCCAGACAATAGCCC	ATCGTACAGTTCCTCGCTCTGCT	540	Present	Present		c	Sp6	x
71810	2610024N24Rik	RRM	GAGGAGGCAGAGAGCAATGTGCT	GGTGCAGTGGCTCCGCCGCTATG	540	Present	Present		c	T7	x
72087	2010015M23Rik	RRM	CTAAAAAGATTGGGTGAAACCTA	TTCATTAACAACACTACAAGGCC	540	Absent	Absent	gut	c	Sp6	x
73826	Poldip3	RRM	TTCTACCCGGGCGCCTCTGTG	AGTTTGTACC CATTTCGAAG GG	660	Present	Present		c	Sp6	x
74213	1700009P03Rik	RRM	GGTGATCTGCTTACCCCCTATC	AGATTTGATTCTAGGTATCTACC	420	Present	Present		c	T7	x
76183	Brunol6	RRM	ACAACGGGTTTCCCCTTACCCA	GGAACAACCCACATGAGTGG	540	Present	Present		c	Sp6	x
76938	Rbm17	RRM	GGGCTCCGCGCTGCCGCCGCCG	CTCTTTTCTC TTTCCTCTAT TTC	480	Present	Present		c	Sp6	x
77411	9530027K23Rik	RRM	GGTATGAAGGACCTACTCAGTGT	TGCCTCCAGTCAGGCTCAGGTG	540	Present	Present		c	T7	x
93871	Wdr9	RRM	AGTTTCCCGAAAAAGTTCCAGTG	TTCTTCAAAGTTACTCTCTACAG	600	Present	Absent		c	Sp6	x
100121	Tdrd7	RRM	CACTCTACTGCCAGGTGCCCTGC	TCTGATGTTTCCACAGGTCTGC	600	Present	Present		c	T7	x
102857	Slc6a8	RRM	GGGCTCCTGGATCTCCTCCCGGC	CACGGGAGTCAGGGTGGTCAGG	600	Present	Present	liver	c	Sp6	x
106583	Rbm16	RRM	CACAGTGCACTTTGCAGAGGACA	ATGAAAATGCCCTCGTCATCTCC	540	Present	Present		c	T7	x
229279	Hnrpa3	RRM	TGCTCTCGGTCCCATATTGAAC	AGTCTCTCAGGTTATATTCTTC	420	Absent	Present		c	Sp6	x
114667	2610209F03Rik	RRM	AATTCGGAATGTCTTAAATCCCC	CAGGTACCCAGGTTTAAGCTAT	600	Present	Present		c	Sp6	x
171190	V1rc17	RRM	AAATACTGCTCATACTTTCCC	ATCCAAAGTG GCATGATGCT GG	480	Present	Present	lung	c	Sp6	x
207181	Rbms3	RRM	GTGAGCCTTTGCTGTGCAAGTTTG	GGTAAAGGTT CAGGCAGACA TC	660	Present	Present		c	Sp6	x
207920	2210008M09Rik	RRM	AAGTGAGGAGCACAGAGATCTA	TAGGGAAGACCTCGCAGACGTA	540	Present	Present		c	Sp6	x
209224	Cova1	RRM	TCTCGGAAGCTGTGCAGACCTT	GCATCCCTTGTAGGGCTTGCTG	600	Present	Absent		c	Sp6	x
215615	Rnpep	RRM	CTGCTTACACTTGCTTGGAGGC	TGGAAATCTTTGGGTATGTCTC	600	Present	Present		c	Sp6	x
224903	Safb	RRM	GCCCACTGGCAAAAGAGTGCCTG	CGCTCCATGCGTTCACGCTCTA	540	Present	Present		c	Sp6	x
225432	Rbm27	RRM	AGAAGATCTCACAATTGAAAG	TTCATCTTCG CCACGAACGA GAC	540	Present	Present		c	Sp6	x
226169	Pprc1	RRM	AGTTTGAGAAGTCAGAAGCCAAA	TAGTCCTGTGATCAAGAGGCTCCT	540	Present	Present		c	T7	x
230908	Tardbp	RRM	AATCCCACCCTATGAATTTTTT	CTCTCACCAAAGCCACAGGATT	540	Absent	Present		c	Sp6	x
231413	Grsf1	RRM	TTATAAATTTCTTTGCTCCCCT	GAGCTCTCAATCACAGGCAACAA	540	Present	Absent		c	T7	x
232089	Rbed1	RRM	GCTCGCCGCCCTCCGGCATTGCC	CCTCCACACGCGAGCCAGATGAAG	540	Absent	Absent	adult brain	c	Sp6	x
234879	D8ertd233e	RRM	TCTAATAATTGCTAACCAATAAG	AGGACAGCCA AGGCTATACA GAG	660	Present	Present	adult brain	c	T7	x
237073	D330023I21Rik	RRM	TTCCGGTGAAAAGAGGACAAAGC	TCATCTTCTG GGATAAATTC TATTG	540	Present	Present	gut	c	Sp6	x
242570	A430091O22Rik	RRM	CAACATCGAGAGATGTTTTTTGG	ATGGCTCGTC CGCATAGCTG GG	600	Present	Present	liver	c	T7	x
245945	BC013481	RRM	GAGATCGCCAAGGTCACCGAGGG	GTACACGTAGCTGGGTTGCTGC	540	Present	Present		c	Sp6	x
246277	Csad	RRM	GACACACAGGCATCTCCTGGAT	CCCAGAAGGAAATCTATATCGG	600	Present	Present		c	T7	x
269061	5730453I16Rik	RRM	CAAATTGTTTTTAATGGACTTGC	TTGTCACAAGGTAATTTCTGTTC	540	Present	Absent		c	Sp6	x
70925	4921511I16Rik	dsRM	TAAGAGCTCTCAAGAAAGTATT	TACAGAACTACACATCGTACCT	540	Present	Absent		c	T7	x
75773	4930403J07Rik	dsRM	CCATGGGCTCAGCATGCTGC	CCTGTGTGACCAGTAGGAGC	630	Present	Present		c	Sp6	x
20643	Snrpe	other, Sm protein	GTTTCCGAGGCGGCCTTCCTACTCG	GCAAAAACTTCCTACAGCATTTATTG	466	Present	Present		c	Sp6	x
50783	Lsm4	other, Sm protein	CCTCCGGGAGGTGATCTGCAC	CAGGTGAGCCGCCATGGGCTG	540	Present	Present		c	T7	x
66094	Lsm7	other, Sm protein	GGCAGAGCGACGTGAGGCGAC	CACATGGGCAATTTTATTAAAAAAC	460	Present	Present		c	Sp6	x
66877	Crnkl1	other, HAT	GCCACGCTTGGATATGCCAGAG	AGGATTCACTCTCATCAATGTC	540	Present	Present		c	Sp6	x
67229	2810441A10Rik	other, U5 snRNP associated domain	CCATCTTTACTTTCAGTCAGGTC	TGTCTTCAGACACACCAGAAG	600	Present	Present		c	Sp6	x
67465	Sf3a1	other, SWAP	CCACCTGTGGCTCCAGTCCCAG	GTATTCAACTTCTAATGGACTTC	600	Present	Absent		c	T7	x
68011	Snrpg	other, Sm protein	GGCTCACTCCTTCGCCGTTGTG	GAGTATCACAAAAGTTTATTTAG	394	Absent	Absent	adult brain	c	T7	x
68219	Cpsf5	other, mRNA cleavage factor	AAGGACTGTAGAAGGGGTTCT	CTTCTTTTACTTCTGCATACAG	480	Present	Absent		c	Sp6	x
68879	2610031L17Rik	other, HAT	TTACGAGCTGCCTACTTTGAG	CCCAATCTTTTCCTCTAGTCG	540	Present	Present		c	Sp6	x
68981	Snrpa1	other, LRR	GAGCTGATCGAGCAGGCGGCG	AGCACCTGGATTAAAAGTTTTG	540	Present	Present		c	T7	x
69878	Snrpf	other, Sm protein	GGTCGGCCATTTCTCTTAGCG	TCTTCCTCTTCTTCTTCAACG	360	Present	Absent		c	Sp6	x
70767	Prpf3	other, PWI	GCATGAAGAGGCCAACGCGGC	AAGGGCTAACAGTAGTCTCAG	540	Present	Present		c	Sp6	x
71713	Prp17	other, WD40	TGCCACCTGAAAAATGTTACCTTCC	TATCCCATTCCCAAACTCGTAG	540	Present	Present		c	Sp6	x
75062	Sf3a3	other, PRP9	CCTGAGGGATTTGTATGATGATAAG	CCCACTCGCTCTGGTCCATAG	540	Present	Absent		c	Sp6	x
81898	Sf3b1	other, U2 snRNP spliceosome subunit	AATACAGAGTTCCTGAACTTAATG	GTGTGAAACAGCTGTATTAGAC	540	Present	Present		c	T7	x
101943	Sf3b3	other, CPSF	ACGGATCACAATGCCTACACTG	ACACTTTCGAAGTAACTTCTTC	540	Present	Present		c	Sp6	x
107701	Sf3b4	RRM	AGGCAACTCCAAGGGTTACGC	GGTGGCCGAGGTGGTGGCTGC	600	Present	Present		c	Sp6	x
192159	Prpf8	other, JAB/MPN	CTTGGCTGACTACGGCAAGAAAAAC	CATGCTGGGGCAGCTGGCTGG	540	Present	Present		c	Sp6	x
56488	Nxt1	other, NTF2	TGACCGAGATCGAGCAGTCCC	TGCAGAGCTGGGCTTAAGCTAAG	540	Present	Present		c	Sp6	x
83454	Nxf2	other, TAP-C	AGAATGGCAAGGGCCTAATAG	CCACCAAGAAAGAGCAAAGATC	540	Absent	Absent		c	Sp6	x
170722	Nxf7	other, TAP-C	CAGGGTCTCCTGAACATTTAC	AGACCATTCAAGTTTCATCCC	540	Absent	Absent		c	T7	x
53319	Nxf1	other, TAP-C	GACTCTTAAA GCATACACGT C	TATCCAGGGG CTATTTACAA GG	540	Absent	Absent		c	Sp6	x
13681	Eif4a1	DEAD, Superfamily II RNA helicase	GTCAAGAAGGAAGAATTGACC	AGGGCCAGGTCGCAGGACAGC	540	Present	Present		c	T7	x
19983	Rpl5	other, Ribosomal L18p	CTGCAGCCTATTGCACTGGCC	CAGCAGCCCTTTCCTGAGCTC	600	Present	Present		c	Sp6	x
19069	Nup88	other, nuclear pore	GATAGTTTACAAGAACTCACTG	GTCAGCTAAGCGCTCAGCCATTTC	600	Present	Present		c	T7	x
13680	Ddx19	DEAD, Superfamily II RNA helicase	GATGCTGCTTTTCTCGGCCAC	TCTGTGTCCAGTCTTTCTATC	600	Present	Present		c	Sp6	x
51796	Srrm1	other, PWI	CAAGCCCTCCCCCTGTACGAAG	GCGGTGTGAATACCTCCCTGG	540	Present	Present		c	T7	x
74412	Gle1l	other	GGCCCTGGGCCATCAGGAGAAG	AGGTCTTCAT TCTGTGCTCC TAC	540	Present	Present		c	Sp6	x
18225	Nup98	other, nuclear pore	GCATTTGGAACATCTGCATTTGG	CTGATGCTTTGTACTGATGTTAG	480	Absent	Absent	adult brain	c	Sp6	x
68278	Ddx39	DEAD, Superfamily II RNA helicase	GATGCTGGAACAGCTGGACATG	ACCAGCACGAGCCACTCGGTG	540	Present	Present		c	T7	x
101214	G430041M01Rik	RRM	AAACCAAACAACCTGGTTTATTT	TCAAATACAACATGTCTTATAGG	480	Absent	Absent	adult brain	c	T7	x
Mm.250005	similar to HPRP18	other, prp18	TGGGGAAAGCAATTATGATG	GGGTTTCATCATTTAAAACATG	540	Absent	Absent	adult brain	c	Sp6	x
78651	Lsm6	other, Sm-protein	CCTAGCGACTTCTTAAAGCAG	CAAGTAGGTAGTTGTGTAAGGG	540	Present	Present		c	T7	x
384385	LOC384385	other, prp18	ATGATGAAGACCGGCGACATG	TCGCTGCAACAGGAACTTAA	300	Present	Present		c	Sp6	x
67678	Lsm3	RRM	AACATGGTGGACAGCGTAGATCAG	AACTCCTGAAAAGAGCAAGATGC	540	Present	Present		c	T7	x
MCG1038304	MCG1038304	RRM	ATGGAGTACTTTGTAAAGTATG	CTCAGGCAGCACCATGTTCACG	540	Present	Present	gut	c	Sp6	x
320632	Ascc3l1	DEAD, Superfamily II RNA helicase	GATGAAAGGCTACACGCTGCT	CCAGAAGGCATCGATATCCC	480	Present	Present		c	Sp6	x
66603	Sip1	other, SIP1	GAGTGCAGATCGAAGCAGCC	TGCAAGCTGTCGGATTAGTGA	600	Present	Present		c	Sp6	x
MCG1027004	MCG1027004	RRM	ACAGCAGTACTGAATGTCTTTC	AATCCTATAGCATTAAAGGC	600	Present	Present	adult brain	c	Sp6	x
98758	Hnrpf	RRM	CGTTCCTTACTGAATATAGAAG	CCTTCCGGGT CCACAGGTAG TG	600	Present	Present		c	Sp6	x
77134	Hnrpa0	RRM	TCGGGGCTGCGCGGCCACTTCG	GTGGATATCC TCCTTGGGCA CC	600	Present	Present		c	Sp6	x
208043	BC035291	RRM	AAGAAGCTCAAATTCTGTAAG	CTGCTGGGGATAAGGACAGC	540	Present	Present		c	T7	x
216024	LOC216024	RRM	ATGGTGGCTATAATAATTATG	AAGTCTAGTAGAGCAGGTGTG	540	Present	Present		c	T7	x
70439	Taf15	RRM	GTATGGAGAAGATAATAGAGG	CTATATCCTCCACGGCCTCGG	540	Present	Present	gut	c	Sp6	x
213236	Dnd1	RRM	GCCAGCAGCTTGCAGGTCCC	AGGTTCCTCACAACTAAAGTAGC	540	Present	Present		c	T7	x
224344	Rbm11	RRM	GAGGCTGACAGGACCGTGTTTG	CGTTTCCTCTCTTGTCTTCTG	420	Present	Present		c	Sp6	x
223987	E030019O05	RRM	ACATTTCGTCTCCAAGACTATG	CAGGATGACAGGATCTGGTC	540	Present	Present		c	Sp6	x
52897	D11Bwg0517e	RRM	GCTCCACCTGAAGCGATGGC	GGCTGTGGCATTATTGACCTC	540	Present	Present		c	T7	x
218543	Sfrs12	RRM	AACACTTGGAGAGATTCCAC	CGTTTCTTGTGTGGGCTCTTGG	600	Present	Present		c	Sp6	x
225027	Sfrs7	RRM	CCAAGGTATATGTTGGTAAC	GCTTGATTGACGCAAGAAGA	660	Absent	Absent	adult brain	c	T7	x
217351	9930033H14Rik	RRM	CTGCACCCACCAGGCCGCCTCC	CTCTGGCGTCCTCAGCACTG	600	Present	Present		c	T7	x
109095	1810017N16Rik	RRM	AGTTATCAGTGGCCTCCTCA	GCAGAGAATTCAAACCAAGG	540	Present	Present		c	T7	x
329687	Gm761	RRM	CCTGGCGCAGTGGAGCGAGTG	CTGAGATCCATTTGCGATTGC	540	Present	Present		c	T7	x
93728	Pabpc5	RRM	GAATCTGTCGTGACCCAGTG	GCAGCTTCATGTGTTTCATATC	660	Present	Present		c	Sp6	x
229700	Rbm15	RRM	CGGGATAGGAAGCATCGGACAG	GAGGCTGATCACCCCAGCTGCC	540	Present	Present		c	T7	x
76669	1700128F08Rik	RRM	CACCTAGGAGTATGAGTGACTGG	CATAGTCCATGAATATCTCATGC	360	Absent	Absent		c	Sp6	x
436185	LOC436185	RRM	TTGAGAGCCCTGGCCCTGAAAG	TAGGGGATGACCATGCAGGTC	540	Absent	Absent	adult brain	c	T7	x
195154	LOC195154	RRM	ATGGCAGTTCCTGAGACCCG	AGCCTGCACTTCATTGTCAAAC	540	Present	Present		c	Sp6	x
51886	Fubp1	KH	GACCTCCAGGGCCGGGAACTCC	GATGGTGGCTTCTTGCATGATTTG	540	Present	Present		c	T7	x
52705	Hrb2	KH	TGAGGCCAGAGGAGGGCATAGAC	ACAGCATGGGAAACTGAGTCCAC	540	Present	Present		c	T7	x
110611	Hdlbp	KH	TGATAAAGTCACTCTCAAGGGTG	GCAAGGCCAGTGATGGCGATGG	540	Present	Present		c	T7	x
214488	Gm411	KH	TCTGAGGGCCAAAACCAACACC	TTCTGCCTGAAGGTGGAGAGC	540	Absent	Present		c	T7	x
384569	Gm1424	KH	AGGAAGGCGAGTACTTCCTG	TCTGCGACAGCTGCACCCAC	420	Present	Absent		c	Sp6	x
59093	Pcbp3	KH	AAGGAGATCCGGGAGTCCACAGGT	GGCATTGGCGATTTTGATCTGAGC	540	Present	Present		c	Sp6	x
18134	Nova1	KH	AAGGCTATAATGGAGCAGTCAGGG	GCTGCCGCTGGCTGAGGCTTCACTGG	540	Present	Present		c	Sp6	x
214308	Gm381	KH	AACATCCTCGGTGCCTATGATGC	TTCAGAATTGTCGGCACGTGG	420	Present	Absent		c	T7	x
231207	Cpeb2	RRM	GGCTATGCATTCCTCCTCTTTC	CACCTTCCTTCACCAATGGC	602	Present	Present		c	Sp6	x
66249	1810003N24Rik	KH	AGACACCAAGGATGTCAGTGC	GCAGTTACCTCTAATTGATAGG	650	Present	Present		c	Sp6	x
74483	Ankhd1	KH	GACATGTTGAATTAGCAGCACTGC	CCAAATGGCCTCCTGCACATGC	600	Present	Present		c	Sp6	x
140917	Dclre1b	KH	TACTCAGCAGATTGTCCAGC	CACAACACCCTGAGTTCTTGGCCTC	600	Present	Present		c	Sp6	x
230257	Rod1	RRM	ACGGCCAGCC ATCTCTTGAA CC	TGTTGGAAAG ATGAAGTGTG GCTG	600	Present	Absent		c	Sp6	x
15568	Elavl1	RRM	Ref: Oncogene. 2000 Nov 9; 19(47): 5377-84	Ref: Oncogene. 2000 Nov 9; 19(47): 5377-84	385	Present	Present		c	T7	x
20384	Sfrs5	RRM	ATCCGAGATATTGACTTGAAAAG	TTGTTTTTTAAAAAAAGGCCCCC	600	Present	Present		c	Sp6	x
72459	Htatsf1	RRM	CGGCTGCGCCATGAGCGAGTTG	GTGGTCCCCATCAGACCCACC	600	Present	Present		c	Sp6	x
67579	Cpeb4	RRM	CGTGGGGATCAACCTCTTCATAG	AAAGCGGGCACTGATAGCAGC	600	Present	Present		c	Sp6	x
BC003883	LOC433054	RRM	AGAGAAGCAACCTGCAGACAGTA	CATTACATGATAAAATCTTCAA		Absent	Absent		u
237032	LOC237032	RRM	AGAGCAACCACCTAAAAAGCCT	TACCTTTGCATGTCAACATTTCTG		Absent	Absent		u
57749	Miwi	Piwi	GAGGACGACAGAGGGGGATGG	CTGTGCAGAG CATGATGTTG TTC		Absent	Absent		u
233802	Thumpd1	other, THUMP	ATGGCGACCACCGCCCAGCAG	CATGTGCCTGAGATGGGCAGC		Absent	Absent		u
72416	Lrpprc	other, PPR	ACTGAACGATGCTGCCAACAG	TATCGTTATCACGTAACTCAG		Absent	Absent		u
67255	Zfp422	RRM	CACAGTGAAAGGAAACTTTATG	CATGCTTGTGATGAGCACCCGAATG		Absent	Absent		u
67649	D8ertd233e	RRM	TGAAGAAACTCTCTGATGCAGAC	TGTCCCTAGAGGCCGTTTCAGAT		Absent	Absent		u
209003	Rbmx2	RRM	CAAGTCCGCCAGCAGGAGGGAG	GCACTGCCTTGTGTTTTGAC		Absent	Absent		u
MCG51890	MCG51890	RRM	GTAGGTGACTTGGACCCTGACGTC	TTTCATCATCAATGTCATCTCC		Absent	Absent		u
224432	AA517739	RRM	AGGAGCTCTTCTCACTTATGG	AATCCACACCCTTTGAAAACAAAC		Absent	Absent		u
245380	B230333C21Rik	RRM	TTGAAGCAAGTCACCTAACAAGC	CACAAGGTCTGCTGACTCGACTTCG		Absent	Absent		u
319765	C330012H03Rik	KH	AGGATGGTCATCATCACTGG	GGCTGTTATGCCTGCAGAAGC		Absent	Absemt		u
319358	C530047H08Rik	RRM	ATGAGAAGAGTGTTTCAGCTCCC	GACAGCATTGAATCTGTCATTGC		Absent	Absent		u
83410	Cstf2t	RRM	GGATGGTAGAGGAGGTAGAGAATC	CTCTGCCTTTGTTCGGGAGGCAG		Absent	Absent		u
320267	Fubp3	KH	GAAGATCCAGAACGACGCTG	GCTCTGTCCGAAGGCTGCAGG		Absent	Absemt		u
242737	Oog4	KH	GAGATCTTGAAGGCCATGATACC	CCTGCTTATATTCTCTTCATC		Absent	Absemt		u
80913	Pum2	other, PUF	ATGAATCATGATTTTCAAGCTC	AGTTTCAGGGTTTGAAAATTC		Absent	Absent		u
27050	Rps3	KH							small
22384	Wbscr1	RRM							small
69144	1810035L17Rik	RRM							small
27967	ds8	G-patch							small
14000	Etohi2	dsRM							small
53379	Hnrpa2b1	RRM							small
16549	Khsrp	KH							small
17276	Mela	Zinc Knuckle							small
67949	Mki67ip	RRM							small
68092	Ncbp2	RRM							small
20383	Sfrs3	RRM							small
53901	Dscr1l1	RRM							small
53356	Eif3s4	RRM							small
224650	Anks1	KH							na
77604	C430048L16Rik	RRM							na
66698	Cpsf6	RRM							na
108062	Cstf2	RRM							na
94223	Dgcr8	dsRM							na
192119	Dicer1	dsRM							na
13915	Dppa5	KH							na
no ID	gene model 381	KH							na
17184	Matrin 3	RRM							na
23983	Pcbp1	KH							na
224902	Safb2	RRM							na
224432	Sfrs15	RRM							na
78784	Tnrc4	RRM							na
71766	Raver	RRM							na
67039	Rbm25	RRM							na
67010	Rbm7	RRM							na
93686	Rbm9	RRM							na
237400	Rkhd1	KH							na
240396	Rkhd2	KH							na
108797	Rkhd3	KH							na
69408	1700025B16Rik	RRM							na
67959	2410104I19Rik	RRM							na
67225	2810441O16Rik	RRM							na
68035	3100004P22Rik	RRM							na
67667	4930562C03Rik	RRM							na
74484	4933434H11Rik	RRM							na
381626	6430512A10Rik	RRM							na
