# Supplementary material for: A genome-wide in situ hybridization map of RNA-binding proteins reveals anatomically restricted expression in the developing mouse brain
Source: BMC Dev Biol. 2005 Jul 20;5:14. doi: 10.1186/1471-213X-5-14 (PMC1199591; doi:10.1186/1471-213X-5-14)
Supplement: Additional File 3 — Complete list of gene expression patterns for all in situ hybridizations performed. Of the 323 RBPs examined, 221 showed restricted expression patterns in the brain. The remaining genes either show restricted expression in non-neural tissues, ubiquitous expression that is difficult to distinguish from background, or no expression. Caution is needed in interpreting the results. First, non-expression could be due to the sensitivity limit of non-radioactive in situ hybridization. Second, the background level of individual probes may differ. Third, some probes with high background hybridization may mask the real expression of the transcript. Fourth, we cannot rule out the possibility that some probes may show variable levels of background hybridization in different brain areas, resulting in a false positive signal. Columns A-D describe the LocusID, gene name, type of RBD, and number (internal Mahoney reference number). Columns E and, L (E13.5, P0 "Informativity"): "1" for restricted expression in the nervous system and "0" for either ubiquitous expression that is difficult to distinguish from background or no expression. As noted in Gray et al [25], some of the genes in the "0" category show uneven signals in different brain regions and are also annotated in the subsequent columns. Columns F and M (E13.5, P0 "Specificity"): "1" for restricted expression in neural tissues only, "2" for restricted expression in neural tissue with distinguishable expression in non-neural tissue, "3" for ubiquitous or no expression, and "4" for expression in non-neural tissues only. Columns G-K and N-U (E13.5, P0 "Expression"): "2" for expression, "1" for ubiquitous expression or background, "0" for no expression. [file 1471-213X-5-14-S3.xls]

## Sheet: table s2.xls
Additional file 3. Complete list of gene expression patterns for all in situ hybridizations performed.
LocusLink ID	Gene Name	Domain (Descriptive)	ISH ref	E13.5 Informativity	E13.5 Expression	E13.5 precortical	E13.5 striatum/basal ganglia	E13.5 ventricular areas	E13.5 hindbrain	E13.5 spinal cord	P0 Informativity	P0 Expression	P0 cortex	P0 striatum	P0 hippoc	P0 thalamus	P0 hypothalamus	P0 Midbrain	P0 Hindbrain	P0 spinal cord	P0 retina	P0 Olfactory bulb	P0 Olfactory epithelia	P0 trigeminal ganglia	P0 Thymus	P0 Teeth	P0 Salivary Glands	E 13.5 Retina	E13.5 ganglia	E 13.5 olfactory epithelium
108013	Brunol4	RRM	R0241	1	1	0	2	0	2	2	1	1	2	2	2	2	2	2	1	2	2	2	0	1				0	0	0
15569	Elavl2	RRM	R0332	1	1	0	2	1	1	0	1	1	2	0	2	2	2	2	2	1	1	2	2	2				0	2	2
15571	Elavl3	RRM	R0343	1	1	0	2	0	2	2	1	1	2	2	2	2	2	2	2	2	2	2	2	2				0	2	2
15572	Elavl4	RRM	R0352	1	1	1	2	2	2	2	1	1	2	2	2	2	2	2	2	1	2	2	2	2				2	2	2
56195	Ptbp2	RRM	R0780	1	1	2	2	2	2	2	1	1	2	1	2	2	2	1	1	1	2	2	0	0				2	2	0
319586	4930565A21Rik	RRM	R1863	1	1	0	2	0	2	2	1	1	2	2	2	2	2	2	2	2	2	2	2	2	2	2		2	2	2
58862	A2bp1	RRM	R1881	1	1	0	2	0	2	2	1	1	2	2	2	2	2	2	1	2	2	2	0	2				0	2	0
94191	Adar3	dsRM	R2101	1	1	0	2	0	2	0	1	1	2	1	1	1	1	1	0	0	0	2	0	0				0	0	0
66995	1500031H04Rik	Zinc Knuckle	R2592	1	1	2	2	2	2	2	1	1	2	2	2	2	2	2	2	2	2	2	2	2				2	2	2
72693	Zcchc12	Zinc Knuckle	R2621	1	1	0	2	2	2	2	1	1	2	2	2	2	2	2	2	2	2	2	2	2				0	1	0
76183	Brunol6	RRM	R3221	1	1	0	2	0	2	2	1	1	2	1	2	2	2	2	1	1	1	2	1	2				0	1	1
242570	A430091O22Rik	RRM	R3545	1	1	1	0	0	0	0	1	1	0	0	2	0	0	0	0	0	0	0	0	0				0	2	0
77134	Hnrpa0	RRM	R4211	1	1	0	0	2	0	0	1	1	0	0	0	0	0	0	0	0	0	0	0	0				0	0	0
52897	D11Bwg0517e	RRM	R4312	1	1	0	2	2	1	2	1	1	2	1	2	2	2	2	2	2	2	2	1	2				0	2	0
18134	Nova1	KH	R4531	1	1	0	2	1	2	2	1	1	1	2	1	2	2	2	1	2	2	0	0	0				0	0	0
230257	Rod1	RRM	Rrod6	1	1	2	2	1	2	2	0	3	0	0	0	0	0	0	0	0	0	0	0	0				2	2	1
18521	Pcbp2	KH	R0011	1	2	2	1	2	2	2	1	2	2	1	2	2	2	1	0	2	2	0	2	2				2	2	2
140488	Igf2bp3	KH	R0111	1	2	2	2	2	2	2	1	2	2	0	2	1	0	1	1	1	1	1	1	2				2	2	2
19317	Qk	KH	R0141	1	2	2	2	2	2	2	1	2	2	2	2	2	2	2	2	2	2	2	1	2				2	2	2
13992	Khdrbs3	KH	R0162	1	2	2	2	2	2	1	1	2	2	0	2	0	2	0	0	0	2	2	2	0				2	1	2
21681	Refbp1	RRM	R0212	1	2	2	2	2	2	2	1	2	2	2	2	2	2	1	2	0	2	2	2	2	2	2		2	2	2
56381	Mint	RRM	R0272	1	2	2	2	2	2	2	1	2	2	2	2	2	2	2	2	2	2	2	2	2	2	2		2	2	2
12877	Cpeb	RRM	R0281	1	2	1	1	1	1	1	1	2	1	0	1	1	1	0	0	0	0	0	2	1				1	1	2
94230	Cpsf1	RRM	R0292	1	2	2	2	2	2	2	1	2	2	2	2	2	2	1	1	1	2	2	2	0	2	2		2	2	2
13046	Cugbp1	RRM	R0311	1	2	2	1	2	2	2	1	2	1	1	1	1	1	1	1	2	1	1	1	1				2	2	2
14007	Cugbp2	RRM	R0361	1	2	2	2	2	2	2	1	2	2	2	2	2	2	2	1	2	2	2	0	1	2			2	1	0
14030	Ewsh	RRM	R0373	1	2	2	2	2	2		1	2	2	2	2	2	2	2	2	2	2	2	2	2		2		2	2	2
27041	G3bp1	RRM	R0392	1	2	2	1	2	1	2	1	2	1	0	2	0	0	0	1	0	2	1	0	0		2		2	1	2
56393	Nsap11	RRM	R0411	1	2	2	2	2	2	1	1	2	2	2	2	2	2	2	2	2	2	2	2	2	2	2	2	2	2	2
15384	Hnrpa/b	RRM	R0421	1	2	2	2	2	2	2	1	2	2	2	2	2	2	2	2	1	2	2	2	2	2	2	2	2	2	2
15382	Hnrpa1	RRM	R0431	1	2	2	2	2	2	2	1	2	2	1	2	2	2	1	1	1	2	2	2	2	2	2		2	2	2
15381	Hnrpc	RRM	R0442	1	2	2	2	2	2	2	1	2	2	2	2	2	2	2	2	1	2	2	2	2	2	2		2	2	2
19383	Raly	RRM	R0491	1	2	2	2	2	2	2	1	2	2	2	2	2	2	2	2	2	2	1	2	2				2	2	2
50926	Hnrpdl	RRM	R0513	1	2	2	2	2	2	2	1	2	2	2	2	2	2	2	2	1	2	2	2	2		2		2	2	2
20823	Ssb	RRM	R0532	1	2	2	2	2	2	2	1	2	2	2	2	2	2	2	2	2	2	2	2	2				2	2	2
17876	Myef2	RRM	R0542	1	2	2	2	2	2	2	1	2	2	2	2	2	2	2	2	2	2	2	2	2	2			2	2	2
76626	Msi2h	RRM	R0572	1	2	2	2	2	2	2	1	2	2	2	2	2	2	1	1	0	2	2	2	1	2	2		2	2	2
56878	Rbms1	RRM	R0581	1	2	0	1	0	0	2	1	2	2	0	2	2	2	1	1	0	2	2	2	2				0	2	2
18139	Np220	RRM	R0662	1	2	2	2	2	2	1	1	2	2	2	2	2	2	1	1	1	2	2	0	0				2	2	2
56403	Nsap1	RRM	R0671	1	2	2	2	2	2	2	1	2	2	2	2	2	2	2	1	2	2	2	2	2	2	2		2	2	2
17975	Ncl	RRM	R0691	1	2	2	2	2	2	1	1	2	2	2	2	2	1	2	2	2	2	2	2	2		2	2	2	2	2
170715	Pabpc4l	RRM	R0733	1	2	2	2	2	2	2	1	2	2	1	2	2	2	2	2	2	2	2	1	2		2		2	2	2
233908	Fus	RRM	R0752	1	2	2	2	2	2	2	1	2	2	2	2	2	2	2	2	2	2	2	2	2	2			2	2	2
54196	Pabpn1	RRM	R0761	1	2	2	2	2	2	2	1	2	2	2	2	2	2	2	2	2	2	2	2	2	2			2	2	2
170826	Pparg1b	RRM	R0771	1	2	2	2	2	2	2	1	2	2	2	2	2	2	2	2	2	2	2	2	2				2	2	2
19205	Ptbp1	RRM	R0791	1	2	2	1	2	1	2	1	2	2	0	2	0	0	0	0	0	2	2	1	0	2	2		2	1	2
71514	Sfpq	RRM	R0802	1	2	2	2	2	2	2	1	2	2	2	2	2	2	2	2	2	2	2	2	2	2	2		2	2	2
236732	Rbm10	RRM	R0823	1	2	2	2	2	2	2	1	2	2	2	2	2	2	2	2	1	2	2	2	2	2	2		2	2	2
19652	Rbm3	RRM	R0831	1	2	2	2	2	2	2	1	2	1	1	1	1	1	1	1	1	1	1	1	1				2	2	2
19655	Rbmx	RRM	R0861	1	2	2	2	1	2	0	1	2	2	1	2	2	1	1	1	0	2	2	2	2	2			2	2	2
17690	Msi1h	RRM	R0883	1	2	2	1	2	1	2	1	2	2	1	2	1	1	1	1	0	2	2	2	2				2	2	2
19663	Rbpms	RRM	R0891	1	2	2	2	2	2	2	1	2	2	2	2	2	2	2	1	0	1	2	1	1				2	2	2
56190	Rnpc1	RRM	R0941	1	2	2	2	2	2	1	1	2	0	0	0	0	0	0	0	0	1	0	0	0	2		2	2	2	2
20381	Sfrs10	RRM	R0951	1	2	2	2	2	2	2	1	2	2	1	2	2	2	2	1	0	2	2	2	2	2	2	2	2	2	2
20382	Sfrs2	RRM	R0971	1	2	2	2	2	2	2	1	2	2	1	2	2	2	2	2	1	2	2	2	2	2	2	2	2	2	2
20462	Silg41	RRM	R0981	1	2	2	2	2	2	2	1	2	2	1	2	2	2	2	2	1	2	2	2	2	2			2	2	2
53607	Snrpa	RRM	R1001	1	2	2	2	2	2	2	1	2	2	0	2	1	0	0	0	0	1	1	1	0				2	2	2
22184	U2af1-rs2	RRM	R1022	1	2	2	1	1	2	1	1	2	1	1	1	1	1	0	0	0	1	1	0	1				1	1	1
20384	Sfrs5	RRM	R1043	1	2	2	2	2	2	2	1	2	2	2	2	2	2	2	2	2	2	2	2	2				2	2	2
71973	Rbpms2	RRM	R1092	1	2	0	0	0	0	0	1	2	1	0	1	0	1	1	1	1	2	0	0	1				1	0	0
67958	2610101N10Rik	RRM	R1201	1	2	2	2	2	2	2	1	2	2	1	2	2	2	2	2	1	2	2	2	1				2	2	2
72459	Htatsf1	RRM	R1223	1	2						1	2							0
67418	Ppil4	RRM	R1241	1	2	2	2	2	2	2	1	2	2	2	2	2	2	2	0	1	1	2	0	0				2	2	2
74111	Rbm19	RRM	R1251	1	2	1	0	1	1	0	1	2	1	0	1	0	0	0	0	0	0	1	0	0				0	0	0
66810	Rbm22	RRM	R1283	1	2	2	2	2	2	2	1	2	2	2	2	2	2	2	2	2	2	2	1	2				2	2	2
53610	Nono	RRM	R1312	1	2	2	2	2	2	0	1	2	2	0	2	1	0	0	0	0	2	2	0	0				2	2	2
67996	Sfrs6	RRM	R1323	1	2	2	2	2	2	2	1	2	2	2	2	2	2	2	2	2	2	2	1	2				2	2	2
76572	1700012H05Rik	RRM	R1381	1	2	2	1	2	2	2	1	2	2	0	2	2	1	1	2	1	2	1	2	1				2	2	2
56275	Rbm14	RRM	R1392	1	2	2	2	2	2	2	1	2	2	1	2	2	1	1	0	1	2	2	2	2				2	2	2
68272	Rbm28	RRM	R1423	1	2	2	2	2	2	2	1	2	2	2	2	2	2	2	2	2	2	2	2	2				2	2	2
18458	Pabpc1	RRM	R1441	1	2	2	2	2	2	0	1	2	2	1	2	2	2	2	2	1	2	2	2	2				2	2	2
20637	Snrp70	RRM	R1462	1	2	2	2	2	2	2	1	2	2	2	2	2	2	2	2	2	2	2	1	2				2	2	2
68280	C330027G06Rik	RRM	R1481	1	2	2	1	1	2	1	1	2	0	0	0	0	0	0	0	0	1	0	0	0				2	1	1
66645	Pspc1	RRM	R1493	1	2	2	2	2	2	2	1	2	2	0	2	2	1	0	0	0	2	2	0	0				2	2	2
67889	Rbm18	RRM	R1512	1	2	2	2	1	1	1	1	2	2	2	2	2	1	0	0	0	2	2	2	2				2	2	2
69207	2610019N13Rik	RRM	R1572	1	2	2	1	1	2	2	1	2	2	2	2	2	2	2	2	1	2	2	2	2				2	2	2
67579	Cpeb4	RRM	R1611	1	2	1	0	1	1	0	1	2	2	0	2	1	0	0	0	0	2	1	2	2				1	1	0
70221	2610015J01Rik	RRM	R1681	1	2	2	2	2	2	2	1	2	1	0	1	0	0	0	0	0	1	1	2	1				2	2	2
70930	Nol8	RRM	R1693	1	2	2	2	2	2	2	1	2	2	1	2	1	1	2	1	1	2	2	2	2				2	2	2
233835	Tnrc6	RRM	R1711	1	2	2	2	2	2	2	1	2	2	1	2	2	2	2	2	2	2	2	2	2				2	2	2
170791	Rnpc2	RRM	R1731	1	2	2	2	2	2	2	1	2	2	1	2	2	2	2	1	1		2			2					2
56215	Acin1	RRM	R1751	1	2	2	2	2	2	2	1	2	2	2	2	2	2	2	2	1	2	2	2	2				2	2	2
56009	Refbp2	RRM	R1772	1	2	2	2	2	2	2	1	2	2	1	2	1	0	0	0	1	2	2	1	1				2	2	2
57317	Sfrs4	RRM	R1791	1	2	2	2	2	2	2	1	2	2	1	2	1	1	1	1	1	2	2	2	1				2	1	2
56031	Ppie	RRM	R1891	1	2	2	1	1	1	0	1	2	0	0	0	0	0	0	0	0	0	0	0	0				1	1	2
66369	2310016K04Rik	dsRM	R2012	1	2	2	2	2	2	2	1	2	2	2	2	2	2	2	2	2	2	2	2	2				2	2	2
23992	Prkra	dsRM	R2061	1	2	1	1	1	1	1	1	2	2	0	2	2	2	2	1	1	2	2	2	2				1	1	1
16201	Ilf3	dsRM	R2072	1	2	2	2	2	2	2	1	2	2	2	2	2	2	1	0	2	2	2	2	1				2	2	2
20744	Spnr	dsRM	R2081	1	2	2	2	2	2	2	1	2	2	2	2	2	2	2	1	1	2	2	2	2				2	2	2
56417	Adar	dsRM	R2112	1	2	2	2	2	2	2	1	2	2	2	2	2	2	2	2	2	2	2	2	2				2	2	2
19106	Prkr	dsRM	R2122	1	2	1	0	1	0	0	1	2	1	0	1	1	1	1	1	0	1	1	0	0				0	0	1
13211	Ddx9	dsRM	R2151	1	2	2	1	1	1	1	1	2	2	2	2	2	2	2	2	1	2	2	2	2				2	1	2
230780	2810055E05Rik	other, S1	R2182	1	2	2	2	2	2	2	1	2	2	2	2	2	2	2	1	1	2	2	2	2				2	2	2
83486	Rbm5	G-patch	R2281	1	2	2	2	2	2	2	1	2	2	2	2	2	2	2	2	2	2	2	2	2				2	2	2
81845	Bat4	G-patch	R2291	1	2	2	2	2	2	2	1	2	2	2	2	2	2	2	2	2	2	2	2	1				2	2	2
67471	Gpatc1	G-patch	R2302	1	2	2	2	2	2	2	1	2	2	2	2	2	2	1	2	2	2	2	1	2				2	2	2
80912	Pum1	other, PUF	R2321	1	2	2	2	2	2	1	1	2	2	2	2	2	2	2	2	1	2	2	2	2				2	2	2
15469	Hrmt1l2	other, arginine N-methyltransferase	R2331	1	2	2	1	1	2	2	1	2	2	2	2	2	2	2	2	1	2	2	2	2				2	2	2
15468	Hrmt1l1	other, arginine N-methyltransferase	R2341	1	2	0	0	0	0	0	1	2	2	1	2	1	0	1	1	0	0	1	1	1				0	0	1
71974	Hrmt1l3	other, arginine N-methyltransferase	R2353	1	2	2	2	2	2	2	1	2	2	2	2	2	2	1	1	2	2	2	1	1				2	2	2
57746	Piwil2	Piwi	R2393	1	2	2	2	2	2	2	1	2	2	2	2	2	2	2	2	1	2	2	2	2				2	2	2
215547	Eif2c4	Piwi	R2411	1	2	1	1	1	2	1	1	2	2	2	2	2	2	1	1	0	1	2	1	1				1	1	1
214150	Eif2c3	Piwi	R2441	1	2	2	2	2	2	2	1	2	2	2	2	2	2	2	1	1	2	2	2	1				2	2	2
67288	3110031B13Rik	Zinc Knuckle	R2511	1	2	2	1	2	2	1	1	2	2	1	2	2	2	2	2	1	2	2	1	1				2	2	2
12785	Cnbp	other, arginine N-methyltransferase	R2533	1	2	2	0	2	1	2	1	2	2	2	2	2	2	1	2	0	2	2	1	2				2	1	2
67966	Zcchc10	Zinc Knuckle	R2562	1	2	2	2	2	2	2	1	2	2	1	2	2	2	1	1	1	2	2	2	2				2	2	2
67197	2700088M22Rik	RRM	R2583	1	2	2	2	2	2	2	1	2	2	2	2	2	2	2	2	2	2	2	2	2				2	2	2
28027	Zcchc7	Zinc Knuckle	R2601	1	2	2	1	2	2	1	1	2	2	1	2	2	2	1	1	1	1	2	1	1				1	2	0
78796	Zcchc4	Zinc Knuckle	R2612	1	2	2	2	2	2	2	1	2	2	1	2	2	2	2	1	1	2	2	2	2				2	2	2
71701	Pnpt1	KH	R2631	1	2	2	1	1	1	0	1	2	2	2	2	2	2	2	2	1	2	2	2	2				2	2	2
20024	Rpo2tc1	other, transcription	R2661	1	2	2	2	2	2	2	1	2	2	2	2	2	2	2	2	2	2	2	2					2	2	2
59035	Carm1	other, arginine N-methyltransferase	R2673	1	2	2	1	2	2	1	1	2	2	1	2	2	2	1	2	2	1	2	1	1				2	2	1
26754	Cops5	other, CSN5 domain	R2681	1	2	2	2	2	2	2	1	2	2	0	2	1	1	1	1	1	1	2	1	2				2	2	2
17979	Ncoa3	other, PAS	R2712	1	2	2	2	2	2	0	1	2	2	2	2	2	2	2	2	0	2	2	1	1				2	2	2
56463	Al033314	Tudor	R2741	1	2	2	2	2	2	2	1	2	2	1	2	2	2	2	2	2	2	2	1	2				2	2	2
14911	Gtrosa26as	other, THUMP	R2761	1	2	2	2	2	2	2	1	2	2	2	2	2	2	2	2	1	2	2	2	2				2	2	2
68927	Ptcd2	other, PPR	R2792	1	2	2	2	2	2	1	1	2	2	1	2	2	2	1	2	2	2	2	2	2				2	2	2
11640	Akap1	KH	R2821	1	2	2	2	2	2	2	1	2	2	1	2	2	2	1	2	1	1	2	1	1				1	2	2
70724	Sfrs1	RRM	R2851	1	2	2	2	2	2	1	1	2	2	0	2	1	0	0	1	0	2	2	2	1	2	2		2	2	2
20658	Son	dsRM	R2891	1	2	2	2	2	2	2	1	2	2	2	2	2	2	2	2	2	2	2	2	2				2	2	2
15388	Hnrpl	RRM	R2951	1	2	2	1	2	2	2	1	2	2	2	2	1	2	1	1	1	1	2	0	0				2	2	2
19656	Rbmxrt	RRM	R2991	1	2	2	2	2	2	2	1	2	2	2	2	2	2	2	2	1	2	2	1	2				2	2	2
27979	Eif3s9	RRM	R3022	1	2	2	2	2	2	2	1	2	2	1	2	2	2	2	2	2	2	2	2	2				2	2	2
71810	2610024N24Rik	RRM	R3183	1	2	2	2	2	2	2	1	2	2	1	2	2	2	2	2	2	1	2	1	2				2	2	2
74213	1700009P03Rik	RRM	R3212	1	2	1	0	0	0	0	1	2	2	1	2	2	2	2	2	2	1	2	1	1				1	0	1
106583	Rbm16	RRM	R3322	1	2	2	2	2	2	1	1	2	2	1	2	1	0	0	0	0	2	2	2	0				2	1	2
229279	Hnrpa3	RRM	R3332	1	2	2	2	2	2	2	1	2	2	2	2	2	2	2	2	2	2	2	2	2				2	2	2
207181	Rbms3	RRM	R3381	1	2	0	0	0	0	2	1	2	0	1	0	0	2	0	0	0	0	0	0	2				0	2	1
209224	Cova1	RRM	R3401	1	2	2	2	1	1	2	1	2	0	0	0	2	0	0	1	0	1	0	1	0				2	1	1
224903	Safb	RRM	R3451	1	2	2	2	2	2	2	1	2	2	1	2	1	1	0	0	0		2								2
231413	Grsf1	RRM	R3501	1	2	2	2	2	2	2	1	2	1	1	1	1	1	1	1	1	1	0	1	2				2	2	2
234879	D8ertd233e	RRM	R3521	1	2	0	0	0	0	0	1	2	0	0	0	0	0	0	0	0		0								0
20643	Snrpe	other, Sm protein	R3642	1	2	2	2	2	2	2	1	2	2	0	1	0	0	0	0	0	2	2	2	1				2	2	2
50783	Lsm4	other, Sm protein	R3652	1	2	2	2	2	2	2	1	2	2	0	2	2	2	2	2	2	2	2	1	2				2	2	2
66094	Lsm7	other, Sm protein	R3662	1	2	2	2	2	2	2	1	2	2	1	2	2	2	2	2	2	2	2	2	2				2	2	2
67229	2810441A10Rik	other, U5 snRNP associated domain	R3681	1	2	2	2	2	2	0	1	2	2	2	2	2	2	2	2	2	2	2	2	2				1	1	2
67465	Sf3a1	other, SWAP	R3691	1	2	2	1	1	1	1	1	2	2	0	2	0	0	1	1	0	2	1	2	0				2	2	2
68011	Snrpg	other, Sm protein	R3702	1	2	2	2	2	2	2	1	2	2	1	2	0	0	1	1	0	2	2	2	1				2	2	2
68219	Cpsf5	other, mRNA cleavage factor	R3711	1	2	2	2	2	2	2	1	2	2	2	2	2	2	2	2	2	2	1	1	2				2	2	2
69878	Snrpf	other, Sm protein	R3741	1	2	2	2	2	2	2	1	2	2	1	2	2	2	2	2	1	2	2	2	2				2	2	2
81898	Sf3b1	other, U2 snRNP spliceosome subunit	R3781	1	2	2	2	2	2	1	1	2	2	2	2	2	2	2	2	2	2	2	1	2				2	2	2
107701	Sf3b4	RRM	R3801	1	2	2	1	2	2	1	1	2	2	2	2	2	2	1	1	1	2	2	0	1				2	1	1
192159	Prpf8	other, JAB/MPN	R3811	1	2	2	0	2	0	0	1	2	2	2	2	2	2	2	2	2	2	2	2	2				2	1	2
56488	Nxt1	other, NTF2	R3822	1	2	2	1	2	1	2	1	2	2	2	2	2	2	2	1	1	2	2	1	1				2	1	2
13681	Eif4a1	DEAD, Superfamily II RNA helicase	R3861	1	2	2	2	2	2	2	1	2	2	2	2	2	2	2	2	2	2	2	2	2				2	2	2
19983	Rpl5	other, Ribosomal L18p	R3871	1	2	2	2	2	2	2	1	2	2	2	2	2	2	2	2	1	2	2	2	2				2	2	2
19069	Nup88	other, nuclear pore	R3881	1	2	2	2	2	2	2	1	2	2	2	2	2	2	2	2	2	2	2	2	2				2	2	2
13680	Ddx19	DEAD, Superfamily II RNA helicase	R3891	1	2	2	2	2	2	2	1	2	2	1	2	2	2	2	2	2	2	2	2	2				2	2	2
68278	Ddx39	DEAD, Superfamily II RNA helicase	R3931	1	2	2	2	2	2	2	1	2	1	0	1	0	0	0	0	0	2	1	1	0				2	1	2
384385	LOC384385	other, prp18	R3981	1	2	2	2	2	2	1	1	2	2	2	2	2	2	2	1	1	2	2	2					2	2	2
320632	Ascc3l1	DEAD, Superfamily II RNA helicase	R4061	1	2	2	2	2	2	2	1	2	2	1	2	2	2	1	1	1	2	2	2	2				2	2	2
MCG1027004	MCG1027004	RRM	R4161	1	2	2	0	2	2	2	1	2	1	0	2	0	0	0	0	1	2	2	2	0				2	2	2
216024	LOC216024	RRM	R4241	1	2	2	2	2	2	2	1	2	2	2	2	2	2	2	2	2	1	1	0	2				2	1	2
70439	Taf15	RRM	R4251	1	2	2	2	2	2	2	1	2	2	2	2	2	2	1	2	2	2	2	2	2				2	2	2
217351	9930033H14Rik	RRM	R4361	1	2	2	2	2	2	2	1	2	2	0	2	0	0	1	1	0	2	2	2	1				2	2	2
109095	1810017N16Rik	RRM	R4371	1	2	2	2	2	2	2	1	2	1	0	1	0	1	0	0	0	1	1	2	1				2	1	2
229700	Rbm15	RRM	R4421	1	2	2	0	1	1	1	1	2	2	0	1	0	0	0	1	0	2	2	2	0	2			2	0	2
195154	LOC195154	RRM	R4461	1	2	2	2	2	2	2	1	2	2	2	2	2	2	2	2	2	2	2	2	2				2	2	2
214488	Gm411	KH	R4501	1	2	2	2	2	2	2	1	2	2	2	2	2	2	2	0	1	2	2	2	2				2	2	2
59093	Pcbp3	KH	R4521	1	2	2	2	2	2	2	1	2	2	2	2	2	2	1	1	2	2	2	0	2				2	2	2
66249	1810003N24Rik	KH	R4591	1	2	2	2	2	2	2	1	2	2	2	2	2	2	2	2	2	2	2	1	2				2	2	2
59092	Pcbp4	KH	R0031	1	2	2	2	2	2	2	0	3	0	0	0	0	0	0	0	0	0	0	0	1				1	2	2
140486	Igf2bp1	KH	R0052	1	2	2	1	1	2	1	0	3	1	0	1	0	1	0	0	0	1	1	1	1				1	1	1
72634	Tdrkh	KH	R0202	1	2	2	2	2	2	2	0	3	2	2	2	2	2	2	2	2	1	2	1	1				2	2	1
75388	Boll	RRM	R0231	1	2	2	2	2	2	1	0	3	2	2	2	2	2	1	1	1	1	2	1	0				1	2	2
19654	Rbm6	RRM	R0842	1	2	0	0	0	1	0	0	3	1	0	1	0	0	0	0	0	0	1	0	0				0	0	0
53890	Sart3	RRM	R0923	1	2	1	1	1	1	1	0	3	1	0	1	1	1	1	0	0	0	1	1	0				1	1	1
15568	Elavl1	RRM	R0hu7	1	2	2	1	2	2	2	0	3	0	0	0	0	0	0	0	0		0								2
72397	3000004N20Rik	RRM	R1131	1	2	2	2	2	2	2	0	3	2	0	1	0	0	0	0	0	1	1	1	0				1	1	1
72692	2810036L13Rik	RRM	R1171	1	2	2	2	2	2	0	0	3	1	1	1	1	1	1	0	1	1	1	1	1				2	1	2
108121	U2af1	RRM	R1373	1	2	2	2	2	2	2	0	3	1	1	1	1	1	0	0	0	1	0	1	0				2	2	2
76167	6330548G22Rik	RRM	R1471	1	2	2	2	2	2	1	0	3	2	1	2	1	1	0	0	0	1	1	1	1				2	2	1
66599	Rad52b	RRM	R1671	1	2	2	2	2	2	1	0	3	1	0	1	0	0	0	0	0	1	1	0	0				2	2	2
241490	Drbp1	RRM	R1761	1	2	2	2	2	2	2	0	3	2	0	2	1	1	1	1	1	2	2	2	1				1	1	2
19017	Ppargc1	RRM	R1811	1	2	2	2	2	2	2	0	3	2	2	2	2	2	2	2	2	2	2	2	2				1	2	2
12696	Cirbp	RRM	R1911	1	2	2	1	1	2	1	0	3	1	1	1	1	1	1	1	1	2	1	1	0				2	1	1
225307	LOC225307	RRM	R1981	1	2	2	2	2	2	1	0	3	2	1	2	2	1	1	1	1	2	0	2	1				2	1	2
29819	Stau2	dsRM	R2023	1	2	2	2	2	2	2	0	3	2	1	2	2	2	2	2	1	1	1	1	2				1	2	2
69163	Mrlp44	dsRM	R2142	1	2	2	2	2	2	2	0	3	1	0	1	0	0	0	1	1	1	1	1	1				2	2	2
18572	Pdcd11	other, S1	R2191	1	2	1	0	1	0	0	0	3	1	0	1	0	0	0	0	0	0	0	0	0				0	0	1
20926	Supt6h	other, S1	R2201	1	2	0	0	0	0	0	0	3	2	1	2	2	2	2	1	0	1	1	0	0				0	0	0
66614	2610029K21Rik	G-patch	R2212	1	2	2	1	2	2	2	0	3	2	1	2	1	1	1	1	0	1	2	1	1				1	2	2
66549	2010009L17Rik	G-patch	R2222	1	2	1	0	0	1	1	0	3	2	1	2	1	1	1	1	0	1	1	1	1				0	1	0
72400	Pinx1	G-patch	R2233	1	2	2	1	1	2	0	0	3	2	2	2	2	2	1	1	1	2	1	2	2				1	1	2
74157	1300018I05Rik	G-patch	R2253	1	2	2	2	2	2	1	0	3	2	2	2	2	2	2	2	2	2	2	2	2				2	2	1
P11365	Retrovirus-related gag	other	R2272	1	2	2	2	2	2	1	0	3	2	2	2	2	2	2	2	2	1	1	1	1				1	1	1
XM_131991	2610524B01Rik	other, PHD	R2651	1	2	1	0	0	1	0	0	3	2	0	2	1	1	1	1	0	1	2	1	0				1	1	1
218298	LOC218298	other, SKIP	R2731	1	2	2	2	2	2	2	0	3	2	2	2	2	2	2	2	2	1	2	1	1				2	2	2
71981	2410004F06Rik	Tudor	R2751	1	2	2	2	2	2	2	0	3	2	1	2	2	2	1	2	2	1	2	1	1				2	2	2
71799	Ptcd1	other, PPR	R2803	1	2	2	2	2	2	2	0	3	2	2	2	2	2	2	2	1	2	2	2	1				2	2	2
11991	Hnrpd	RRM	R2871	1	2	1	1	1	1	0	0	3	0	0	1	0	0	0	0	0	0	0	0	0				1	1	1
70248	Dazap1	RRM	R2911	1	2	2	2	2	2	2	0	3	2	0	2	1	1	1	1	1	1	2	1	2				2	2	2
53791	Tlr5	RRM	R3041	1	2	2	2	2	2	2	0	3	2	1	2	2	2	2	2	2	1	2	1	1				1	1	2
67920	2600016B03Rik	RRM	R3111	1	2	2	2	2	2	2	0	3	2	2	2	2	2	2	2	2	2	2	2	2				2	2	2
71787	1110007F05Rik	RRM	R3172	1	2	2	1	2	2	2	0	3	2	0	2	2	2	1	1	1	1	1	1	1				1	1	2
72087	2010015M23Rik	RRM	R3191	1	2	2	2	2	2	2	0	3	2	2	2	2	2	2	2	2	2	2	2	2						2
215615	Rnpep	RRM	R3421	1	2	2	2	2	2	2	0	3	1	0	1	1	0	0	0	0	1	1	1	0				2	2	2
246277	Csad	RRM	R3571	1	2	2	2	2	2	2	0	3	1	0	1	1	1	1	1	1	1	1	1	1				2	2	2
269061	5730453I16Rik	RRM	R3592	1	2	2	1	2	2	1	0	3	2	0	2	1	0	1	1	1	2	1	2	1				1	1	2
66877	Crnkl1	other, HAT	R3672	1	2	2	2	2	2	2	0	3	2	1	2	1	1	1	2	1	1	1	1	1				1	1	2
68879	2610031L17Rik	other, HAT	R3722	1	2	2	2	2	2	2	0	3	2	1	2	1	1	2	1	0	2	2	2	2				2	2	2
68981	Snrpa1	other, LRR	R3731	1	2	2	1	1	1	1	0	3	2	2	2	1	1	1	1	1	2	2	1	1				2	1	2
71713	Prp17	other, WD40	R3761	1	2	2	1	2	2	2	0	3	2	2	2	2	2	1	2	2	2	2	1	1				2	2	2
75062	Sf3a3	other, PRP9	R3771	1	2	2	2	2	2	2	0	3	2	1	2	2	2	2	1	1	2	2	2	2				2	1	2
83454	Nxf2	other, TAP-C	R3831	1	2	2	2	2	2	1	0	3	1	0	1	0	0	0	0	0	1	1	1	1				2	1	2
170722	Nxf7	other, TAP-C	R3841	1	2	2	2	2	1	1	0	3	2	2	1	1	1	1	1	1	1	1	0	1				2	2	1
18225	Nup98	other, nuclear pore	R3921	1	2	1	1	1	1	1	0	3	0	0	0	0	0	0	0	0		0								1
101214	G430041M01Rik	RRM	R3941	1	2	2	2	2	2	2	0	3	1	0	1	0	0	0	0	0	1	1	0	0				2	2	2
Mm.250005	similar to HPRP18	other, prp18	R3951	1	2	1	1	1	1	1	0	3	1	1	1	1	1	0	0	0	1	1	0	0				0	0	0
98758	Hnrpf	RRM	R4201	1	2	2	2	2	2	2	0	3	2	0	2	1	0	1	0	0	1	0	0	0				2	2	2
208043	BC035291	RRM	R4232	1	2	2	2	2	2	1	0	3	1	0	1	0	0	0	0	0	2	1	1	0				2	1	2
223987	E030019O05	RRM	R4292	1	2	2	2	2	2	1	0	3	1	0	1	0	0	1	0	0	1	0	0	0				2	2	2
52705	Hrb2	KH	R4481	1	2	1	1	1	1	1	0	3	1	1	1	0	0	0	0	0	0	0	0	0				1	0	1
140917	Dclre1b	KH	R4632	1	2	1	1	1	1	1	0	3	1	1	1	1	1	1	0	1	1	1	1	1				1	1	1
20975	Synj2	RRM	R1052	1	2	0	0	0	0	0	0	3	0	0	0	0	0	0	0	0	0	0	0	0				0	0	0
77172	8030431D03Rik	RRM	R1272	1	2	2	2	2	2	2	0	3	0	0	0	0	0	0	0	0	0	0	0	0				2	2	2
110532	Adarb1	dsRM	R2091	1	2	1	0	0	0	0	0	3	1	0	1	0	0	0	0	0	0	0	0	0				0	0	0
99890	Hrmtl16	other, arginine N-methyltransferase	R2371	1	2	2	2	2	2	2	0	3	1	1	1	1	1	1	1	1	2	1	2	2				2	2	2
73826	Poldip3	RRM	R3201	1	2	0	0	0	0	0	0	3	0	0	0	0	0	0	0	0		0						0	0	0
75773	4930403J07Rik	dsRM	R3631	1	2	2	2	2	2	2	0	3	2	0	1	1	0	0	0	0	0	1	0	0				1	1	2
74412	Gle1l	other	R3912	1	2	1	1	1	1	1	0	3	2	0	2	1	0	1	0	0	1	1	0	0				1	1	1
83675	Bicc1	KH	R0043	0	3	2	2	2	2	2	1	2	2	2	2	2	2	2	2	2	2	2	2	2				2	2	2
22668	cw17	KH	R0061	0	3	2	2	2	2	2	1	2	2	1	2	2	2	2	2	1	2	2	2	1				2	2	2
14265	Fmr1	KH	R0071	0	3	2	2	2	2	2	1	2	2	1	2	2	2	2	2	2	2	2	2	2				2	2	2
14359	Fxr1	KH	R0083	0	3	2	2	2	2	2	1	2	2	1	2	2	2	2	2	2	2	2	2	2				2	2	2
15387	Hnrpk	KH	R0101	0	3	2	2	2	2	2	1	2	2	2	2	2	2	2	2	2	2	2	2	2				2	2	2
23881	G3bp2	RRM	R0401	0	3	2	2	2	2	2	1	2	2	2	2	2	2	2	2	2	2	2	2	2		2		2	2	2
74326	Hnrpr	RRM	R0481	0	3	2	2	2	2	1	1	2	2	2	2	2	2	2	2	1	2	2	2	2	2			2	2	2
19826	Rnps1	RRM	R0901	0	3	2	2	2	2	2	1	2	2	1	2	2	2	2	2	2	2	2	2	2	2	2		2	2	2
22183	U2af1-rs1	RRM	R1011	0	3	1	1	1	2	1	1	2	2	1	2	1	1	1	1	1	1	2	1	1				1	1	1
21841	Tia1	RRM	R1072	0	3	2	2	2	2	2	1	2	2	1	2	1	1	1	1	0	2	2	0	0				2	2	2
66660	5730555F13Rik	RRM	R1152	0	3	2	2	2	2	2	1	2	2	1	2	2	2	2	1	1	2	2	2	2				2	2	2
75710	Rbm12	RRM	R1661	0	3	2	1	2	2	2	1	2	2	1	2	2	0	1	0	0	2	2	1	2				1	1	2
22185	U2af2	RRM	R1871	0	3	2	2	2	2	2	1	2	2	2	2	2	2	2	2	2	2	2	2	2				2	2	2
XM_355334	LOC381370	RRM	R1921	0	3	2	2	2	2	2	1	2	1	1	2	1	1	0	0	1		1								2
20853	Stau1	dsRM	R2033	0	3	2	2	2	2	2	1	2	2	2	2	2	2	2	2	2	2	2	2	2				2	2	2
19817	Rn7sk	other	R2643	0	3	2	2	2	2	2	1	2	2	2	2	2	2	2	2	2	2	2	2	2				2	2	2
116940	Ncoa6ip	other, THUMP	R2702	0	3	2	2	2	2	2	1	2	2	2	2	2	2	1	1	0	1	1	1	0				2	2	2
66055	0610009D07Rik	RRM	R3061	0	3	2	2	2	2	0	1	2	2	0	2	0	1	0	0	0	2	1	2	2				2	2	2
69865	1810073H04Rik	RRM	R3141	0	3	2	1	2	2	1	1	2	2	1	2	2	2	2	1	1	1	2	1	2				1	1	2
114667	2610209F03Rik	RRM	R3341	0	3	2	2	2	2	2	1	2	2	2	2	2	2	2	1	2	2	2	2	2				2	2	2
51796	Srrm1	other, PWI	R3901	0	3	2	2	2	2	2	1	2	2	2	2	2	2	2	2	2	2	2	2	2				2	2	2
224344	Rbm11	RRM	R4282	0	3	1	1	1	1	1	1	2	2	2	2	2	2	1	0	0	1	2	1	2				1	1	1
76669	1700128F08Rik	RRM	R4441	0	3	2	2	2	2	1	1	2	2	2	2	1	1	1	1	1	2	2	1	2				2	2	2
51886	Fubp1	KH	R4471	0	3	2	2	2	2	2	1	2	2	2	2	2	2	2	2	2	2	2	2	2					2	2
23879	Fxr2	KH	R0091	0	3	2	2	2	2	2	0	3	2	1	2	1	1	2	1	1	2	2	2	2				2	2	2
20218	Khdrbs1	KH	R0131	0	3	2	2	2	2	2	0	3	2	2	2	2	2	2	2	2	2	2	2	2				2	2	2
170771	Khdrbs2	KH	R0151	0	3	2	2	2	2	2	0	3	2	1	2	2	2	2	2	2	2	2	2	1				2	2	2
69090	Ascc1	KH	R0181	0	3	2	2	2	2	2	0	3	1	1	1	1	1	1	1	1	1	1	1	1				1	0	2
14105	Nssr	RRM	R0381	0	3	2	2	2	2	2	0	3	2	2	2	1	1	1	1	1	1	1	1	1				2	1	2
59013	Hnrph1	RRM	R0461	0	3	1	1	0	0	0	0	3	1	1	1	1	1	1	0	1	0	0	1	0				0	0	0
19653	Rbm4	RRM	R0551	0	3	2	1	1	1	1	0	3	1	1	1	1	1	0	0	0	0	1	0	0				1	1	1
53621	Cnot4	RRM	R0651	0	3	1	1	1	1	0	0	3	2	1	2	1	1	1	1	1	0	1	1	1				0	0	1
18459	Pabpc2	RRM	R0711	0	3	1	1	1	1	0	0	3	1	0	0	0	0	0	0	0	0	1	0	0				0	0	0
16589	Kist	KH	R0742	0	3	1	0	0	1	0	0	3	0	0	0	0	0	0	0	0	0	0	0	1				1	1	0
19657	Rbmy1a1	RRM	R0811	0	3	2	2	2	2	2	0	3	1	1	1	1	1	1	0	1	1	1	1	1				2	2	2
66704	4921506I22Rik	RRM	R0873	0	3	0	0	0	0	0	0	3	1	0	1	0	1	1	1	1	0	0	0	0				0	0	0
56516	Rbms2	RRM	R0931	0	3	2	2	2	2	2	0	3	2	0	2	1	1	2	2	1	1	1	1	2				2	2	2
21843	Tial1	RRM	R1081	0	3	2	2	2	2	2	0	3	2	1	2	2	2	2	1	1	2	2	1	2				2	2	2
60365	Rbm8	RRM	R1263	0	3	2	2	2	2	2	0	3	2	2	2	2	2	1	0	1	1	2	1	1				1	2	2
67543	4932702K14Rik	RRM	R1351	0	3	1	1	1	1	1	0	3	2	2	2	2	2	1	0	1	0	1	0	0				1	1	1
76936	Hnrpm	RRM	R1542	0	3	1	0	1	1	0	0	3	1	1	0	0	0	0	0	0		0								1
72152	2610020H08Rik	RRM	R1652	0	3	1	1	1	1	1	0	3	1	1	1	0	0	0	0	0	0	1	0	0				1	1	1
72831	Dhx30	dsRM	R2163	0	3	2	2	2	2	2	0	3	1	1	1	1	1	1	1	1	0	1	0	0				1	1	1
54723	Tfip11	G-patch	R2263	0	3	1	1	1	1	0	0	3	1	1	1	0	0	0	0	0	1	1	1	0				0	1	0
381813	LOC381813	other, arginine N-methyltransferase	R2362	0	3	1	1	0	1	0	0	3	1	1	1	1	1	1	1	1	1	1	1	1				0	0	0
XM_144025	LOC215034	Piwi	R2451	0	3	0	0	0	0	0	0	3	1	0	1	0	0	0	0	0	0	0	0	0				0	0	0
21975	Top3a	Zinc Knuckle	R2463	0	3	1	1	1	1	1	0	3	0	0	0	0	0	0	0	0	0	0	0	0				1	1	1
352945	BC005685	other	R2541	0	3	0	0	0	0	0	0	3	1	0	1	0	0	0	0	0	0	1	1	1				0	0	0
75064	Cnbp2	Zinc Knuckle	R2552	0	3	2	2	2	2	2	0	3	2	2	2	2	2	2	2	2	2	2	2	2				2	2	2
239528	Eif2c2	Piwi	R2901	0	3	2	2	2	2	2	0	3	2	2	2	2	2	2	2	2	2	2	2	2				2	2	2
11499	Adam5	other, Zn dependent metaloproteinase domain	R2921	0	3	1	1	1	1	1	0	3	1	0	1	1	1	0	0	0	0	1	0	0				1	1	1
12828	Col4a3	RRM	R2931	0	3	0	0	0	0	0	0	3	1	0	1	0	0	0	0	0	1	1	1	1				0	0	0
15547	Htf9c	RRM	R2961	0	3	0	0	0	0	0	0	3	2	0	2	1	1	0	0	0	1	0	1	0				0	0	0
20017	Rpo1-2	RRM	R3002	0	3	2	2	2	2	2	0	3	2	2	2	2	2	2	2	2	2	2	1	1				2	2	2
22034	Traf6	RRM	R3011	0	3	0	0	0	0	0	0	3	0	0	0	0	0	0	0	0	0	0	0	0				0	0	0
28036	D3Wsu161c	RRM	R3031	0	3	2	2	2	2	2	0	3	2	1	2	2	2	2	2	1	2	2	2	1				2	2	2
69597	Afg3l2	RRM	R3132	0	3	1	0	0	1	0	0	3	1	0	1	0	0	0	0	0	1	1	1	1				0	0	1
70044	Rbm21	RRM	R3151	0	3	2	1	2	2	2	0	3	2	2	2	2	1	1	0	0	2	2	2	2				2	2	2
71684	0610033I05Rik	RRM	R3161	0	3	2	1	2	2	2	0	3	0	0	0	0	0	0	0	0	2	0	0	0				2	1	2
93871	Wdr9	RRM	R3261	0	3	2	1	2	2	2	0	3	1	0	1	1	0	1	1	1	1	0	1	1				2	2	2
102857	Slc6a8	RRM	R3301	0	3	0	0	0	0	0	0	3	2	2	2	0	0	1	0	0	1	0	0	0				0	0	0
225432	Rbm27	RRM	R3461	0	3	0	0	0	0	0	0	3	1	0	1	0	0	0	0	0	1	0	1	0				0	0	0
226169	Pprc1	RRM	R3471	0	3	2	2	2	2	2	0	3	2	2	2	2	2	1	1	1	2	2	2	2				2	2	2
230908	Tardbp	RRM	R3491	0	3	2	2	2	2	2	0	3	2	2	2	1	1	1	1	1	2	2	1	1				2	2	2
237073	D330023I21Rik	RRM	R3533	0	3	1	1	1	1	1	0	3	2	1	2	1	1	1	0	0	2	1	1	0				1	1	1
70767	Prpf3	other, PWI	R3751	0	3	2	2	2	2	2	0	3	2	1	2	1	1	1	1	1	2	2	2	1				2	2	2
101943	Sf3b3	other, CPSF	R3792	0	3	2	2	2	2	2	0	3	2	1	2	2	2	2	2	2	2	2	1	2				2	2	2
53319	Nxf1	other, TAP-C	R3851	0	3	2	2	2	2	2	0	3	2	1	2	2	2	2	2	2	2	1	1	2				2	2	2
78651	Lsm6	other, Sm-protein	R3972	0	3	1	1	1	1	1	0	3	0	0	0	0	0	1	0	0	0	0	0	0				1	1	1
67678	Lsm3	RRM	R4002	0	3	1	1	1	1	1	0	3	1	0	1	0	0	0	0	0	0	0	0	0				1	2	1
213236	Dnd1	RRM	R4262	0	3	2	2	2	2	2	0	3	2	0	2	0	0	0	0	0	2	1	2					1	2	2
218543	Sfrs12	RRM	R4342	0	3	2	2	2	2	2	0	3	2	1	2	1	1	1	1	0	2	1	2	1				2	2	2
93728	Pabpc5	RRM	R4411	0	3	1	1	1	1	1	0	3	2	1	2	2	2	1	1	0	2	1	1	1				0	0	2
110611	Hdlbp	KH	R4491	0	3	1	1	1	1	0	0	3	0	0	0	0	0	0	0	0	0	0	0	0				1	0	0
66603	Sip1	other, SIP1	R4072	0	3	2	2	2	2	2	0	3	1	0	1	0	0	0	0	0	0	0	0	0				2	2	2
384569	Gm1424	KH	R4512	0	3	2	2	2	2	1	0	3	2	1	2	2	2	1	1	1	1	1	0	0				1	1	1
20639	Snrpb2	RRM	R1412	0	3	1	0	0	0	0	0	3	0	0	0	0	0	0	0	0	0	0	0	1				0	1	1
70925	4921511I16Rik	dsRM	R3611	0	3	1	1	1	1	1	0	3	1	0	1	0	0	0	0	0	0	0	0	0				0	0	1
436185	LOC436185	RRM	R4451	0	3	1	1	1	1	1	0	3	0	0	0	0	0	1	0	0	0	0	0	0				1	0	1
13164	Daz1	RRM	R0321	2	4	1	1	1	1	0	0	3	1	1	1	1	1	1	1	1	0	1	1	1				1	1	1
207920	2210008M09Rik	RRM	R3391	2	4	0	0	0	0	0	2	4	1	0	1	1	0	0	0	0	1	1	2	0				1	1	2
232089	Rbed1	RRM	R3511	2	4	1	0	0	1	0	2	4	0	0	0	0	0	0	0	0		0								0
245945	BC013481	RRM	R3561	2	4	0	0	0	0	0	2	4	0	0	0	0	0	0	0	0	0	0	2	0				0	0	2
21357	Tarbp2	dsRM	R2041	0	3	0	0	0	0	0	1	2	2	0	2	0	1	0	0	0	0	1	0	0				0	0	0
108014	Sfrs9	RRM	R1333	0	3	0	0	0	0	0	0	3	1	1	1	1	1	1	0	1	0	1	1	1				0	0	0
74483	Ankhd1	KH	R4601	0	3	2	2	1	2	2	0	3	2	0	2	1	1	1	0	1		2								1
27632	Rdbp	RRM	R1701	0	3	0	0	0	0	0	0	3	0	0	0	0	0	0	0	0		0								0
76938	Rbm17	RRM	R3241	0	3	0	0	0	0	0	1	2	1	0	1	0	0	0	0	0	0	0	0	0				0	0	0
77411	9530027K23Rik	RRM	R3251	0	3	0	0	0	0	0	0	3	0	0	0	0	0	0	0	0	0	0	0	2				0	0	0
100121	Tdrd7	RRM	R3281	0	3	1	1	1	1	1	0	3	2	2	2	2	2	2	2	2	2	2	2	2				0	0	1
56258	Hnrph2	RRM	R0471	0	3	2	2	2	2	2	0	3	2	1	2	2	2	2	2	2	0	2	0	0				0	0	2
21744	Tenr	dsRM	R2132	0	3	1	0	0	0	0	0	3	2	1	0	0	0	0	0	0	1	1	0	0				0	0	0
383923	LOC383923	Piwi	R2421	0	3	0	0	1	1	0	0	3	1	0	1	0	0	1	0	0	0	0	0	0				0	0	0
170676	Peg10	Zinc Knuckle	R2482	0	3	1	1	0	1	0	0	3	2	1	2	1	1	1	1	0	1	1	1	1				1	1	0
19018	Scand1	other, LR	R2691	0	3	1	0	0	1	0	0	3	0	0	0	0	0	0	0	0		0								0
67557	5430431G03Rik	RRM	R3092	0	3	0	0	0	0	0	0	3	1	0	1	0	1	0	1	0	0	1	0	0				0	0	0
171190	V1rc17	RRM	R3372	0	3	1	1	1	1	1	0	3	1	0	1	0	0	0	0	0	0	0	0	0				1	1	1
MCG1038304	MCG1038304	RRM	R4041	0	3	0	0	0	0	0	0	3	1	0	1	0	0	0	0	0	0	0	0	0				0	0	0
225027	Sfrs7	RRM	R4351	0	3	1	1	1	1	1	0	3	2	0	2	0	0	0	0	0	0	0	0	0				0	0	1
329687	Gm761	RRM	R4391	0	3	0	0		0	0	0	3	0	0	0	0	0	0	0	0	0	0	0	0				0	0	0
214308	Gm381	KH	R4542	0	3	0	0	0	0	0	0	3	0	0	0	0	0	0	0	0		0						0	0	0
231207	Cpeb2	RRM	R4571	0	3	2	2	2	2	2	0	3	0	0	0	0	0	0	0	0		0								1
