# Supplementary material for: A genome-wide in situ hybridization map of RNA-binding proteins reveals anatomically restricted expression in the developing mouse brain
Source: BMC Dev Biol. 2005 Jul 20;5:14. doi: 10.1186/1471-213X-5-14 (PMC1199591; doi:10.1186/1471-213X-5-14)
Supplement: Additional File 4 — RNA-binding proteins belonging to a synexpression group. Complete list of RBPs that demonstrate a similar complex pattern of expression. Columns A-D describe the LocusID, gene name, type of RBD, and number (internal Mahoney reference number). [file 1471-213X-5-14-S4.xls]

## Sheet: Sheet1
Additional file 4. RNA-Binding Proteins Belonging to a Synexpression Group.
LocusLink ID	Updated Names	Domain (Descriptive)	ISH ref
18521	Pcbp2	KH	R0011
140488	Igf2bp3	KH	R0111
19317	Qk	KH	R0141
21681	Refbp1	RRM	R0212
94230	Cpsf1	RRM	R0292
14030	Ewsh	RRM	R0373
27041	G3bp1	RRM	R0392
15384	Hnrpa/b	RRM	R0421
15382	Hnrpa1	RRM	R0431
15381	Hnrpc	RRM	R0442
50926	Hnrpdl	RRM	R0513
76626	Msi2h	RRM	R0572
18139	Np220	RRM	R0662
56403	Nsap1	RRM	R0671
54196	Pabpn1	RRM	R0761
19205	Ptbp1	RRM	R0791
71514	Sfpq	RRM	R0802
236732	Rbm10	RRM	R0823
19652	Rbm3	RRM	R0831
19655	Rbmx	RRM	R0861
17690	Msi1h	RRM	R0883
20381	Sfrs10	RRM	R0951
20382	Sfrs2	RRM	R0971
53607	Snrpa	RRM	R1001
20384	Sfrs5	RRM	R1043
67958	2610101N10Rik	RRM	R1201
53610	Nono	RRM	R1312
76572	1700012H05Rik	RRM	R1381
56275	Rbm14	RRM	R1392
69207	2610019N13Rik	RRM	R1572
233835	Tnrc6	RRM	R1711
56215	Acin1	RRM	R1751
56031	Ppie	RRM	R1891
57746	Piwil2	Piwi	R2393
70724	Sfrs1	RRM	R2851
20658	Son	dsRM	R2891
15388	Hnrpl	RRM	R2951
229279	Hnrpa3	RRM	R3332
20643	Snrpe	other, Sm protein	R3642
67465	Sf3a1	other, SWAP	R3691
68011	Snrpg	other, Sm protein	R3702
69878	Snrpf	other, Sm protein	R3741
81898	Sf3b1	other, U2 snRNP spliceosome subunit	R3781
107701	Sf3b4	RRM	R3801
192159	Prpf8	other, JAB/MPN	R3811
68278	Ddx39	DEAD, Superfamily II RNA helicase	R3931
384385	LOC384385	other, prp18	R3981
229700	Rbm15	RRM	R4421
